# Supplementary material for: The dynamics of smoking-related disturbed methylation: a two time-point study of methylation change in smokers, non-smokers and former smokers
Source: BMC Genomics. 2017 Oct 18;18:805. doi: 10.1186/s12864-017-4198-0 (PMC6389045; doi:10.1186/s12864-017-4198-0)
Supplement: Supplementary file 1 — Category descriptions for the time since quitting smoking analysis (TSQL categories). (XLS 24 kb) [file 12864_2017_4198_MOESM1_ESM.xls]

## Sheet: Sheet1
TSQL category	Years since smoking cessation (as measured at follow-up)	Number of individuals
1	(>0)-4	73
2	4-14	79
3	15-21	74
4	22-27	74
5	28-32	82
6	33-38	70
7	39-70	71
NS-NS individuals	-	614
