# Supplementary material for: The dynamics of smoking-related disturbed methylation: a two time-point study of methylation change in smokers, non-smokers and former smokers
Source: BMC Genomics. 2017 Oct 18;18:805. doi: 10.1186/s12864-017-4198-0 (PMC6389045; doi:10.1186/s12864-017-4198-0)
Supplement: Supplementary file 2 — Statistically significant results of the baseline epigenome-wide association study (EWAS). Presented are all CpG sites significant at a Bonferroni-corrected threshold of P < 0.05/449102 ≈ 1.1e-7 (for a family-wise type I error rate of 0.05). The coefficient represents the methylation difference in current smokers compared to never smokers. (XLS 112 kb) [file 12864_2017_4198_MOESM2_ESM.xls]

## Sheet: Supplementary Table 1 EWAS
CpG site	Coefficient	Standard error of coefficient	P-value of coefficient	Number of observations in model	Chromosome	Chromosome position	Gene or region
cg09469355	-0.0902486	0.0145401	8.31e-10	893	1	2161886	SKI
cg08884752	-0.092481	0.0153096	2.26e-09	891	1	2162001	SKI
cg12547807	-0.135707	0.0142584	1.64e-20	893	1	9473751	1p36.22
cg04885881	-0.251451	0.0222932	1.17e-27	895	1	11123118	1p36.22
cg19940644	-0.166385	0.0259707	2.42e-10	894	1	12112386	1p36.22
cg12126344	-0.0960741	0.0171171	2.7e-08	855	1	12207564	1p36.22
cg21393163	-0.261676	0.0301396	1.86e-17	893	1	12217629	1p36.22
cg16047567	-0.195326	0.0217574	1.65e-18	892	1	12664243	DHRS3
cg07180646	-0.156593	0.024081	1.32e-10	895	1	15481541	TMEM51
cg21913886	-0.222709	0.0267236	2.98e-16	895	1	15485346	TMEM51
cg01832549	-0.106851	0.0193952	4.73e-08	895	1	19774989	CAPZB
cg19713429	-0.134147	0.0213596	5.3e-10	893	1	19810690	CAPZB
cg01015663	-0.0832328	0.0155189	1.04e-07	895	1	23729692	TCEA3
cg03611151	0.120412	0.0198578	1.97e-09	889	1	24229581	CNR2
cg07967717	0.0963772	0.017493	4.72e-08	894	1	24229682	CNR2
cg26856289	-0.1128	0.017006	5.75e-11	889	1	24307516	SFRS13A
cg15498134	-0.207294	0.0256184	1.95e-15	891	1	25246854	RUNX3
cg15963463	-0.0971025	0.0158196	1.26e-09	891	1	25253237	RUNX3
cg10951873	-0.120721	0.0187346	1.92e-10	891	1	25254746	RUNX3
cg27537125	-0.207659	0.0150711	2.94e-39	893	1	25349681	1p36.11
cg15482893	0.148323	0.0236047	5.21e-10	887	1	32837667	BSDC1
cg15059804	0.159078	0.0282041	2.29e-08	894	1	33766318	ZNF362
cg16815882	0.0894235	0.0143285	6.74e-10	895	1	35908609	KIAA0319L
cg01763916	-0.0987448	0.014844	5.07e-11	891	1	40849202	SMAP2
cg15542713	0.286327	0.0376694	7.52e-14	892	1	42385581	HIVEP3
cg16145216	0.233972	0.0294677	6.16e-15	891	1	42385662	HIVEP3
cg24049493	0.400887	0.0482088	3.43e-16	895	1	42385941	HIVEP3
cg10965178	-0.110946	0.0197424	2.56e-08	895	1	43766752	TIE1
cg23090529	-0.22633	0.0315938	1.66e-12	892	1	51442133	1p32.3
cg21140898	-0.279638	0.042689	9.8e-11	881	1	51442318	1p32.3
cg24741609	-0.108023	0.0192339	2.62e-08	884	1	54122060	GLIS1
cg19406367	0.143146	0.0258086	3.86e-08	890	1	66999929	SGIP1
cg13184736	-0.282592	0.0473858	3.58e-09	883	1	68299409	GNG12
cg13399816	-0.136031	0.0238022	1.5e-08	894	1	68299468	GNG12
cg25189904	-0.463901	0.0355616	1.08e-35	894	1	68299493	GNG12
cg26764244	-0.264048	0.0382881	1.02e-11	894	1	68299511	GNG12
cg09662411	-0.230255	0.0339205	2.08e-11	894	1	92946132	GFI1
cg18146737	-0.980965	0.11098	5.19e-18	891	1	92946700	GFI1
cg12876356	-0.39493	0.044475	3.7e-18	892	1	92946825	GFI1
cg18316974	-0.605837	0.0809586	1.77e-13	882	1	92947035	GFI1
cg09935388	-0.517727	0.0386321	2.07e-37	894	1	92947588	GFI1
cg14179389	-0.221739	0.0378714	6.72e-09	894	1	92947961	GFI1
cg00116430	-0.135632	0.0239087	1.91e-08	891	1	94188268	1p22.1
cg19925780	0.140322	0.0233495	2.72e-09	894	1	101509557	1p21.2
cg27449150	-0.113419	0.0189412	3.09e-09	894	1	118197326	1p12
cg03399898	-0.23839	0.0434587	5.4e-08	889	1	148603739	1q21.2
cg24158160	0.0847576	0.0149035	1.76e-08	891	1	151693222	C1orf230
cg19372602	-0.116997	0.0186582	5.64e-10	889	1	156116207	1q22
cg11231349	-0.183841	0.0267996	1.3e-11	894	1	162050656	NOS1AP
cg09554443	0.114308	0.0188237	1.87e-09	894	1	167487762	CD247
cg11145461	-0.117185	0.0218268	1.01e-07	891	1	201475451	CSRP1
cg11071448	-0.122054	0.0198677	1.22e-09	892	1	202584465	SYT2
cg08709672	-0.19792	0.0188614	2.37e-24	892	1	206224334	AVPR1B
cg20295214	-0.172479	0.0198474	1.74e-17	893	1	206226794	AVPR1B
cg06949439	-0.11035	0.0196256	2.57e-08	842	1	206729034	RASSF5
cg02035751	-0.0662439	0.0121115	5.88e-08	893	1	206729099	RASSF5
cg00541303	-0.111382	0.0180593	1.06e-09	892	1	208962374	1q32.2
cg17814814	0.0843436	0.0134312	5.32e-10	892	1	222060676	1q41
cg21446172	-0.133718	0.0191807	6.14e-12	894	1	223745234	CAPN8
cg15087369	0.107246	0.0193441	3.91e-08	892	1	226681523	1q42.12
cg03547355	-0.0973008	0.013468	1.09e-12	895	1	227003060	1q42.13
cg11229399	0.212468	0.0288342	3.97e-13	892	1	228689056	1q42.13
cg21486510	0.0787874	0.0139775	2.33e-08	894	2	7171998	RNF144A
cg23079012	-0.782202	0.0547421	8.39e-42	891	2	8343710	2p25.1
cg14093127	-0.207444	0.0288005	1.27e-12	892	2	8714417	2p25.1
cg08035323	0.272794	0.0299491	5.5e-19	892	2	9843525	2p25.1
cg23401251	0.108237	0.0167118	1.56e-10	891	2	27683905	IFT172
cg19427338	0.14987	0.0219468	1.6e-11	890	2	42566455	2p21
cg11253886	0.137562	0.0219779	6.04e-10	893	2	47039669	2p21
cg06635952	0.119251	0.0154871	3.66e-14	892	2	70025869	ANXA4
cg15408734	-0.0999685	0.0183994	7.16e-08	894	2	70369140	2p13.3
cg24230340	-0.142237	0.0261995	7.33e-08	891	2	74758080	HTRA2
cg26337070	-0.24299	0.0375836	1.67e-10	891	2	85999873	ATOH8
cg23230929	0.0831901	0.0147988	2.54e-08	894	2	87883547	2p11.2
cg26788216	-0.120675	0.0200253	2.46e-09	895	2	102844110	IL1RL2
cg00295485	-0.134538	0.0184232	6.3e-13	895	2	106755721	UXS1
cg09570614	0.0957399	0.0149204	2.27e-10	893	2	112124380	2q13
cg19744173	0.0956591	0.0145941	9.47e-11	895	2	112913178	FBLN7
cg26703507	-0.121564	0.0208878	8.24e-09	893	2	113404661	SLC20A1
cg20873136	0.0914918	0.0167028	5.64e-08	886	2	129037710	HS6ST1
cg08472795	-0.0901298	0.0148715	2.01e-09	894	2	129067253	HS6ST1
cg10012530	-0.103223	0.0175458	5.71e-09	894	2	129073706	HS6ST1
cg20305005	0.109245	0.0192321	1.83e-08	894	2	166151648	SCN2A
cg26271591	-0.254766	0.0247085	1.31e-23	891	2	178125956	NFE2L2
cg15636519	-0.150069	0.0237749	4.37e-10	889	2	191894418	STAT4
cg16116321	-0.10855	0.0192246	2.21e-08	891	2	225244609	FAM124B
cg14254999	-0.13702	0.0234355	7.08e-09	885	2	231790529	GPR55
cg19827923	-0.136441	0.0133516	3.04e-23	893	2	231790777	GPR55
cg25013095	-0.217509	0.0363576	3.2e-09	891	2	231809672	2q37.1
cg23667432	-0.106609	0.012585	1.04e-16	876	2	233244439	ALPP
cg03188382	-0.136543	0.0197208	8.63e-12	867	2	233245886	ALPP
cg22403782	-0.229044	0.0374497	1.44e-09	892	2	233246136	ALPP
cg19713851	-0.328089	0.047782	1.25e-11	889	2	233246594	ALPP
cg27241845	-0.236499	0.0203895	4.76e-29	893	2	233250370	2q37.1
cg25560398	-0.166985	0.0185716	1.49e-18	885	2	233252170	ECEL1P2
cg17087741	-0.35004	0.0401211	1.33e-17	889	2	233283010	2q37.1
cg03329539	-0.3236	0.0172208	1.7e-66	892	2	233283329	2q37.1
cg06644428	-0.720162	0.0529957	2.53e-38	893	2	233284112	2q37.1
cg05951221	-0.667686	0.0267817	3.49e-104	891	2	233284402	2q37.1
cg21566642	-0.999166	0.035741	1.94e-123	888	2	233284661	2q37.1
cg01940273	-0.616094	0.0228392	2.24e-117	895	2	233284934	2q37.1
cg13193840	-0.296326	0.0479516	9.86e-10	881	2	233285289	2q37.1
cg25317941	0.0784323	0.0138705	2.11e-08	893	2	233351153	ECEL1
cg26707709	0.366691	0.0612054	3.03e-09	892	2	241975756	SNED1
cg22635676	0.633348	0.111569	1.87e-08	890	2	241975971	SNED1
cg26718213	0.309372	0.0564537	5.6e-08	863	2	241976080	SNED1
cg00085013	0.0794928	0.0146788	7.89e-08	891	3	14871570	FGD5
cg16503724	0.0980515	0.0140551	5.96e-12	893	3	17130667	PLCL2
cg17024919	-0.350349	0.0428004	9.42e-16	895	3	21792248	ZNF385D
cg18503679	-0.629934	0.109731	1.3e-08	889	3	21792543	ZNF385D
cg26077378	-0.287122	0.0408898	4.37e-12	894	3	21792857	ZNF385D
cg00687135	-0.175948	0.0327036	9.58e-08	880	3	21792991	ZNF385D
cg05529343	0.32536	0.0481083	2.46e-11	892	3	22412124	3p24.3
cg15693572	0.435063	0.0483965	1.48e-18	895	3	22412385	3p24.3
cg23480021	0.742329	0.0660532	1.78e-27	891	3	22412746	3p24.3
cg03274391	0.603249	0.0577345	3.6e-24	892	3	22413232	3p24.3
cg04044720	0.141239	0.0200532	3.79e-12	892	3	22413680	3p24.3
cg24719910	-0.124928	0.0219493	1.71e-08	895	3	30691493	TGFBR2
cg00501876	-0.157435	0.0142681	1.32e-26	892	3	39193251	CSRNP1
cg03194226	-0.0930084	0.0169656	5.48e-08	895	3	45066832	CLEC3B
cg10255761	-0.103119	0.0173803	4.27e-09	893	3	49210029	KLHDC8B
cg18642234	-0.109841	0.0133235	6.02e-16	891	3	49394622	GPX1
cg22117188	-0.0648632	0.010914	4.02e-09	894	3	52347940	3p21.1
cg15417641	0.322352	0.0407364	7.5e-15	895	3	53700141	CACNA1D
cg00336149	0.204485	0.0294634	7.58e-12	893	3	53700195	CACNA1D
cg21188533	0.321153	0.049781	1.83e-10	894	3	53700263	CACNA1D
cg02336104	-0.150809	0.0224509	3.34e-11	885	3	71481486	FOXP1
cg18754985	-0.151475	0.0241001	5.14e-10	892	3	98237750	CLDND1
cg08375941	-0.227595	0.0389602	7.27e-09	893	3	98250382	GPR15
cg19859270	-0.301942	0.0201253	1.72e-45	895	3	98251294	GPR15
cg02657160	-0.179083	0.0191624	7.3e-20	893	3	98311063	CPOX
cg04039397	-0.174819	0.0324737	9.41e-08	882	3	111260783	CD96
cg22870429	-0.0889031	0.0155893	1.61e-08	894	3	114027859	TIGIT
cg01756424	0.0577982	0.0101708	1.8e-08	894	3	128335546	3q21.3
cg25197194	0.145126	0.0215846	3.18e-11	894	3	128758787	CCDC48
cg02782510	0.0955948	0.0172374	3.87e-08	895	3	160820084	B3GALNT1
cg02556393	-0.13205	0.0239431	4.58e-08	891	3	168866705	MECOM
cg19825437	-0.107372	0.0193159	3.6e-08	892	3	169383292	3q26.2
cg06294803	-0.170483	0.0311512	5.78e-08	893	3	184033282	EIF4G1
cg22891595	0.0907139	0.0157601	1.19e-08	895	3	193570256	3q29
cg13185177	0.135726	0.0237495	1.5e-08	894	3	194119885	GP5
cg25469474	-0.233082	0.0409324	1.69e-08	893	4	2749501	TNIP2
cg08763102	-0.0819785	0.0126885	1.72e-10	894	4	3079751	HTT
cg21121843	-0.211792	0.0269725	1.18e-14	895	4	3203982	HTT
cg26540191	-0.210743	0.0381323	4.32e-08	876	4	3475093	DOK7
cg01442064	-0.092998	0.0148579	6.04e-10	893	4	5713450	EVC
cg03254067	0.112784	0.0193385	7.69e-09	892	4	10591571	CLNK
cg19719391	0.0999535	0.0164189	1.71e-09	893	4	26789915	4p15.2
cg03109660	-0.0990731	0.0147265	3.11e-11	892	4	37684505	RELL1
cg14906103	0.100514	0.0163642	1.23e-09	894	4	41936852	TMEM33
cg16936060	0.0966437	0.0170837	2.08e-08	893	4	57523055	HOPX
cg20357806	0.10409	0.018162	1.37e-08	890	4	74853779	PPBP
cg00689360	-0.177397	0.0279408	3.47e-10	892	4	100273995	ADH1C
cg03415545	-0.17898	0.0332797	9.65e-08	894	4	100274039	ADH1C
cg08947774	0.0967835	0.0166726	8.97e-09	895	4	169644750	PALLD
cg24693803	0.120246	0.0186457	1.85e-10	893	4	171013537	4q34.1
cg24556382	-0.206737	0.0272134	7.83e-14	882	4	174173455	GALNT7
cg11554391	-0.219789	0.0277117	6.56e-15	893	5	321320	AHRR
cg17924476	0.262278	0.0261817	1.91e-22	895	5	323794	AHRR
cg23067299	0.296015	0.0357519	4.58e-16	890	5	323907	AHRR
cg08606254	0.169476	0.0270312	5.66e-10	892	5	323969	AHRR
cg09338136	-0.147735	0.0237898	8.17e-10	890	5	344057	AHRR
cg24688690	-0.090509	0.0101389	2.5e-18	894	5	345850	AHRR
cg09084391	-0.253246	0.0443549	1.55e-08	894	5	346247	AHRR
cg12806681	-0.377233	0.0297734	6.72e-34	887	5	368394	AHRR
cg03991871	-0.488346	0.0365231	2.89e-37	895	5	368447	AHRR
cg23916896	-0.528864	0.0376674	1.49e-40	891	5	368804	AHRR
cg11902777	-0.505229	0.0395531	2.11e-34	893	5	368843	AHRR
cg01899089	-0.190312	0.0160801	4.29e-30	892	5	369969	AHRR
cg23576855	-1.0043	0.0961053	3.54e-24	893	5	373299	AHRR
cg05575921	-2.37804	0.0679413	4.9e-169	895	5	373378	AHRR
cg22356527	0.130233	0.0195533	4.81e-11	890	5	374425	AHRR
cg26703534	-0.338993	0.0150188	2.03e-89	895	5	377358	AHRR
cg01097768	-0.117532	0.0132749	4.59e-18	893	5	378854	AHRR
cg14817490	-0.484584	0.0277217	5.86e-59	892	5	392920	AHRR
cg17287155	-0.311497	0.0257241	2.48e-31	894	5	393347	AHRR
cg04551776	-0.216348	0.0178543	2.29e-31	893	5	393366	AHRR
cg25648203	-0.41321	0.0222899	5.34e-65	890	5	395444	AHRR
cg16219322	-0.104787	0.013562	3.01e-14	893	5	399012	AHRR
cg21161138	-0.471892	0.0199713	5.95e-96	891	5	399360	AHRR
cg03604011	0.533783	0.0542756	9.93e-22	895	5	400201	AHRR
cg24090911	-0.238106	0.022507	1.05e-24	894	5	400732	AHRR
cg02385153	0.116216	0.020498	1.94e-08	891	5	404766	AHRR
cg11557553	0.103291	0.0133911	3.31e-14	893	5	404996	AHRR
cg22937882	0.0932176	0.0153723	1.97e-09	893	5	405774	AHRR
cg00976097	0.58122	0.106785	6.8e-08	893	5	421733	AHRR
cg26529655	-0.115903	0.0164996	4.3e-12	890	5	424371	AHRR
cg26850624	0.246214	0.0407363	2.22e-09	887	5	429559	AHRR
cg10841124	0.165035	0.0274022	2.52e-09	893	5	433274	AHRR
cg03999941	-0.142761	0.0256762	3.59e-08	884	5	957511	5p15.33
cg21747070	-0.155801	0.0213625	6.74e-13	893	5	957535	5p15.33
cg10179300	-0.154239	0.0239905	2.1e-10	894	5	14147618	TRIO
cg13039251	0.272773	0.03127	1.33e-17	895	5	32018601	PDZD2
cg11197630	-0.134635	0.0223939	2.68e-09	893	5	56712591	5q11.2
cg06433467	-0.235813	0.0373951	4.52e-10	895	5	67730071	5q13.1
cg05673882	-0.219652	0.0249875	7.68e-18	895	5	74862702	POLK
cg08595501	-0.143529	0.0244922	6.53e-09	892	5	75878300	IQGAP2
cg10874644	0.174934	0.0302686	1.04e-08	894	5	83898708	5q14.3
cg01272202	-0.113441	0.0177853	2.89e-10	891	5	112716899	MCC
cg08266095	-0.150881	0.0259601	8.62e-09	895	5	123149716	5q23.2
cg04704634	0.0954751	0.0161416	4.75e-09	895	5	131396204	IL3
cg11225089	0.0854855	0.0147731	1e-08	886	5	131430859	5q31.1
cg23233742	-0.112191	0.0180111	7.26e-10	893	5	139077894	5q31.2
cg10678215	0.117325	0.0203582	1.14e-08	895	5	143191565	HMHB1
cg09560590	0.132029	0.0211685	6.91e-10	895	5	143191663	HMHB1
cg04225775	0.135857	0.022113	1.22e-09	895	5	143191771	HMHB1
cg02228160	0.139947	0.0209075	3.91e-11	878	5	143192067	HMHB1
cg14580211	-0.240932	0.0207786	4.97e-29	892	5	150161299	C5orf62
cg17668731	0.0663444	0.0122169	7.27e-08	894	5	159696341	CCNJL
cg27310319	0.120977	0.0223321	7.82e-08	890	5	160975978	GABRB2
cg24698211	-0.115337	0.0203084	1.84e-08	895	5	170877540	FGF18
cg17038235	0.102562	0.0160168	2.47e-10	894	5	172370524	ERGIC1
cg12513616	-0.148596	0.016349	6.54e-19	888	5	177370977	5q35.3
cg12619504	-0.112249	0.0206565	7.13e-08	894	5	179232533	SQSTM1
cg26060489	0.0780459	0.0133802	7.64e-09	895	6	1604990	6p25.3
cg01882991	-0.123093	0.0189538	1.39e-10	893	6	6677756	6p25.1
cg07090714	-0.164688	0.0232885	3.14e-12	884	6	6857062	6p25.1
cg08757670	0.0668442	0.0121839	5.36e-08	894	6	15513387	JARID2
cg12423733	0.254359	0.040044	3.41e-10	891	6	29454623	MAS1L
cg20103692	0.118255	0.019823	3.53e-09	890	6	29454672	MAS1L
cg25730428	0.130544	0.0179394	7.56e-13	893	6	29454755	MAS1L
cg06126421	-0.637828	0.0316827	1.78e-74	895	6	30720080	6p21.33
cg14753356	-0.22891	0.0164356	5.31e-40	894	6	30720108	6p21.33
cg24859433	-0.297769	0.0212196	1.66e-40	889	6	30720203	6p21.33
cg15342087	-0.347437	0.0210225	1.18e-53	894	6	30720209	6p21.33
cg23781467	0.0870242	0.0159142	5.93e-08	886	6	31760233	VARS
cg05302489	0.166685	0.0275103	2.03e-09	890	6	31760426	VARS
cg04368724	0.140804	0.0251712	2.96e-08	893	6	31760593	VARS
cg04018738	0.295774	0.0473809	6.7e-10	888	6	31760616	VARS
cg17619755	0.193602	0.0279944	8.95e-12	892	6	31760629	VARS
cg02980249	0.0882084	0.0164013	9.66e-08	889	6	31760762	VARS
cg08899667	0.122986	0.0166848	3.93e-13	883	6	31761055	VARS
cg10807309	0.141089	0.023108	1.53e-09	893	6	31761062	VARS
cg08386009	-0.0591276	0.0108354	6.31e-08	887	6	32094845	ATF6B
cg23565821	-0.095242	0.0168932	2.32e-08	892	6	33385056	CUTA
cg15474579	-0.120834	0.0169889	2.36e-12	894	6	36645812	CDKN1A
cg18900812	-0.15835	0.0261165	1.98e-09	886	6	36646127	CDKN1A
cg03957124	-0.0648422	0.0119884	8.18e-08	893	6	37016869	6p21.2
cg08666707	-0.0793603	0.013121	2.17e-09	887	6	41456441	6p21.1
cg04517079	-0.119271	0.015163	1.07e-14	893	6	41546161	FOXP4
cg26701785	0.397129	0.0573551	8.46e-12	892	6	158448455	SYNJ2
cg10251229	0.0921419	0.0162458	1.92e-08	894	7	630581	PRKAR1B
cg26669717	-0.07108	0.0130224	6.26e-08	891	7	641028	PRKAR1B
cg17551891	-0.21744	0.0352126	1.01e-09	883	7	1960795	MAD1L1
cg09658497	-0.392694	0.0561156	5.15e-12	891	7	2847517	GNA12
cg19717773	-0.342909	0.0477666	1.51e-12	883	7	2847554	GNA12
cg18446336	-0.206077	0.032404	3.24e-10	894	7	2847575	GNA12
cg18961281	0.0796043	0.0145577	5.92e-08	895	7	3083773	CARD11
cg09022230	-0.188516	0.0210056	1.68e-18	895	7	5457225	TNRC18
cg04907244	-0.183097	0.0318115	1.19e-08	895	7	22894795	SNORD93
cg22407942	-0.168747	0.0297158	1.84e-08	893	7	22894828	SNORD93
cg02451831	-0.174167	0.0177868	1.51e-21	881	7	26578098	KIAA0087
cg19816811	-0.151302	0.0275848	5.41e-08	891	7	27188364	HOXA6
cg16880946	-0.143846	0.0250558	1.3e-08	889	7	27188465	HOXA6
cg25727671	-0.163664	0.0272502	2.78e-09	893	7	27193351	HOXA7
cg08396193	-0.168343	0.0236317	2.18e-12	895	7	27193709	HOXA7
cg24389054	-0.178119	0.0248062	1.48e-12	893	7	27194013	HOXA7
cg08972170	0.189034	0.0225995	2.34e-16	895	7	30185776	C7orf41
cg19089201	0.555246	0.0663841	2.35e-16	894	7	45002287	MYO1G
cg22132788	0.975261	0.0823123	4.42e-30	862	7	45002486	MYO1G
cg04180046	0.222585	0.0287959	2.93e-14	894	7	45002736	MYO1G
cg12803068	0.617838	0.0557431	8.05e-27	895	7	45002919	MYO1G
cg07826859	-0.142448	0.0118731	7.89e-31	895	7	45020086	MYO1G
cg03440944	-0.14105	0.0209281	2.86e-11	894	7	45023329	C7orf40
cg19956914	0.17133	0.0294603	8.44e-09	894	7	56147257	SUMF2
cg26790897	0.119028	0.0182992	1.31e-10	891	7	56147772	SUMF2
cg10691866	-0.148725	0.0266985	3.37e-08	895	7	65817282	TPST1
cg07413467	0.141075	0.0262173	9.51e-08	891	7	92238086	CDK6
cg06688763	0.286096	0.0460869	8.26e-10	894	7	92238207	CDK6
cg08038054	0.140364	0.0231502	1.98e-09	895	7	93550781	GNG11
cg09762515	0.108516	0.0193457	2.72e-08	892	7	101556588	CUX1
cg15600935	0.145179	0.0230733	4.93e-10	892	7	101556684	CUX1
cg14012925	0.161514	0.0210847	4.89e-14	892	7	101556907	CUX1
cg27405731	0.138368	0.0201351	1.2e-11	891	7	101571203	CUX1
cg19798735	-0.215748	0.0248466	1.85e-17	892	7	110730805	IMMP2L
cg25748521	-0.0851878	0.0145462	6.67e-09	895	7	139366758	HIPK2
cg21322436	-0.293574	0.02276	5.41e-35	893	7	145812842	CNTNAP2
cg25949550	-0.268664	0.023272	8.22e-29	894	7	145814306	CNTNAP2
cg11207515	0.26833	0.0302962	4.45e-18	895	7	146904205	CNTNAP2
cg15700587	0.0833138	0.0152033	5.56e-08	891	7	147065665	MIR548I4
cg17372101	0.154659	0.0206293	1.59e-13	892	7	147500722	CNTNAP2
cg24931658	-0.128216	0.0158139	1.72e-15	894	8	21914524	EPB49
cg08149865	-0.147796	0.017305	5.81e-17	893	8	21914600	EPB49
cg24540678	-0.146718	0.0173392	1.09e-16	895	8	28258603	8p21.1
cg13518625	-0.290114	0.0375367	2.96e-14	892	8	29522838	8p12
cg14089503	-0.135258	0.0231615	7.37e-09	886	8	37755555	RAB11FIP1
cg19589396	-0.137918	0.0208512	6.5e-11	884	8	103937374	8q22.3
cg01873977	-0.129766	0.0240124	8.39e-08	892	8	125699897	MTSS1
cg24838345	-0.243887	0.0279584	1.33e-17	894	8	125737353	MTSS1
cg25305703	-0.249675	0.0275941	9.1e-19	894	8	128378218	8q24.21
cg12075928	-0.243707	0.0222195	2.49e-26	895	8	141801307	PTK2
cg12873476	-0.16497	0.0260727	3.97e-10	893	8	142402728	8q24.3
cg26361535	-0.268464	0.0267155	1.45e-22	892	8	144576604	ZC3H3
cg03345925	0.101821	0.0169954	3.03e-09	894	8	144599347	ZC3H3
cg13787850	-0.148684	0.0230934	1.98e-10	894	9	102195951	9q31.1
cg01692968	-0.244459	0.0226756	1.54e-25	893	9	108005349	9q31.2
cg14142087	0.0817888	0.0141908	1.14e-08	892	9	110479859	9q31.3
cg13418576	-0.123776	0.0186029	5.02e-11	893	9	126105738	9q33.3
cg13582060	-0.210182	0.036739	1.46e-08	884	9	127040032	NEK6
cg05517711	-0.0585356	0.0108769	9.46e-08	894	9	130662451	ST6GALNAC6
cg07954423	-0.145299	0.0245314	4.53e-09	892	9	130741881	FAM102A
cg14264316	-0.0979276	0.0151997	1.93e-10	894	9	134280803	9q34.2
cg13543915	-0.074781	0.0128503	8.26e-09	894	9	134293793	9q34.2
cg13784312	-0.286916	0.0479763	3.23e-09	894	9	134609065	RAPGEF1
cg02257517	0.0904237	0.0143131	4.21e-10	894	9	136340262	SLC2A6
cg14120703	-0.0657933	0.0108966	2.3e-09	893	9	139416102	NOTCH1
cg14435720	-0.234697	0.0422197	3.6e-08	891	9	139565087	EGFL7
cg00563932	0.0836457	0.0139063	2.64e-09	889	9	139871049	PTGDS
cg22539182	0.111141	0.0165836	3.67e-11	893	10	850393	10p15.3
cg11430077	-0.189295	0.0295812	2.53e-10	895	10	8099018	GATA3
cg04813697	-0.139958	0.024201	1.02e-08	893	10	22920025	PIP4K2A
cg25212025	-0.176403	0.0233827	1.14e-13	891	10	34602937	PARD3
cg09848445	-0.228854	0.0417192	5.39e-08	891	10	43601862	RET
cg25953130	-0.200138	0.0292517	1.46e-11	892	10	63753550	ARID5B
cg20684110	-0.161823	0.0295565	5.71e-08	889	10	64565750	ADO
cg01005506	-0.110889	0.020635	9.87e-08	893	10	64565768	ADO
cg12474798	-0.191636	0.0329324	8.28e-09	893	10	64565772	ADO
cg00210249	0.15905	0.0239884	5.84e-11	893	10	71135679	HK1
cg10750182	-0.127232	0.0107334	3.5e-30	894	10	73497514	C10orf105
cg12147622	-0.135125	0.0182322	2.93e-13	893	10	74021432	10q22.2
cg01839993	-0.118543	0.0189285	5.93e-10	887	10	74034644	DDIT4
cg10592592	-0.118562	0.021741	6.42e-08	893	10	74034663	DDIT4
cg04858631	-0.1377	0.0187984	5.39e-13	894	10	74035570	DDIT4
cg22998476	-0.103104	0.018178	1.92e-08	890	10	74058092	10q22.2
cg02743070	-0.0870818	0.0127498	1.58e-11	895	10	80834309	ZMIZ1
cg03450842	-0.151858	0.0149914	6.86e-23	895	10	80834947	ZMIZ1
cg18295744	-0.0667512	0.0120998	4.54e-08	895	10	80872926	ZMIZ1
cg22845855	-0.141019	0.0243931	1.03e-08	895	10	95205551	MYOF
cg27312979	0.310735	0.0360372	3.02e-17	891	10	97094453	SORBS1
cg25421530	0.138885	0.0221515	5.66e-10	892	10	97200987	SORBS1
cg17333042	-0.0823352	0.0141372	8.05e-09	893	10	102822201	KAZALD1
cg09701700	-0.115426	0.0196964	6.53e-09	893	10	104194843	MIR146B
cg05329352	-0.205582	0.0264995	2.38e-14	895	10	112838983	ADRA2A
cg14165660	0.111268	0.0174966	3.25e-10	894	10	112889349	10q25.2
cg15806304	0.102043	0.0165302	1.02e-09	893	10	119000083	SLC18A2
cg12729894	-0.0804868	0.0148484	7.67e-08	895	11	1774378	HCCA2
cg04258133	0.193111	0.0253616	6.82e-14	893	11	1953661	TNNT3
cg13428066	0.0857269	0.0152606	2.6e-08	886	11	2677768	KCNQ1
cg01744331	-0.361014	0.0441395	9.93e-16	894	11	2722358	KCNQ1OT1
cg07123182	-0.356721	0.0387424	2.4e-19	889	11	2722391	KCNQ1OT1
cg16556677	-0.122733	0.0165255	2.63e-13	890	11	2722401	KCNQ1OT1
cg26963277	-0.401706	0.0370307	8.1e-26	891	11	2722407	KCNQ1OT1
cg24497361	-0.0849648	0.0151755	2.89e-08	891	11	3858493	RHOG
cg03220447	-0.0742063	0.0134221	4.25e-08	895	11	19745293	NAV2
cg04039799	-0.0694198	0.0129214	9.95e-08	893	11	19745484	NAV2
cg01481251	-0.223984	0.0307715	7.44e-13	894	11	32912719	11p13
cg09197783	-0.114691	0.0150887	7.5e-14	894	11	57176720	SLC43A3
cg16611234	-0.234185	0.026468	4.83e-18	891	11	58870075	11q12.1
cg19254163	-0.120607	0.0145589	4.4e-16	893	11	60623782	GPR44
cg07029024	0.123775	0.0227886	7.24e-08	891	11	65249342	11q13.1
cg04383058	-0.117597	0.0207696	2.02e-08	894	11	67273507	PITPNM1
cg21611682	-0.189374	0.013686	1.53e-39	892	11	68138269	LRP5
cg10420527	-0.0856975	0.0111255	3.57e-14	895	11	68138505	LRP5
cg09578155	-0.0736001	0.00989617	2.44e-13	894	11	68141470	LRP5
cg14624207	-0.136302	0.0139539	1.8e-21	895	11	68142198	LRP5
cg11263997	0.185409	0.0275706	3.16e-11	894	11	70257280	CTTN
cg01901332	-0.198434	0.0205024	3.98e-21	895	11	75031054	ARRB1
cg10788371	-0.143426	0.0199815	1.51e-12	891	11	76381040	LRRC32
cg07202214	-0.0990758	0.0176068	2.47e-08	888	11	76381081	LRRC32
cg19918734	-0.0894922	0.0161012	3.61e-08	893	11	86343931	ME3
cg11660018	-0.233138	0.0180078	3.18e-35	894	11	86510915	PRSS23
cg23771366	-0.241469	0.0202673	1.89e-30	893	11	86510998	PRSS23
cg23351584	-0.154066	0.0196024	1.12e-14	893	11	86512100	PRSS23
cg01439566	0.0923561	0.0159072	8.96e-09	883	11	113932189	ZBTB16
cg10827488	0.105224	0.0166478	4.13e-10	895	11	113953838	ZBTB16
cg01218206	-0.11256	0.0199004	2.09e-08	894	11	116933977	SIK3
cg03234777	-0.139669	0.0247642	2.29e-08	893	11	118095544	AMICA1
cg20483374	0.0730109	0.0135859	9.86e-08	894	11	119211646	C1QTNF5
cg16983588	0.166871	0.0269981	9.73e-10	895	11	129793108	PRDM10
cg26282236	0.13375	0.0246374	7.34e-08	895	12	1025755	RAD52
cg10520740	-0.0924626	0.0116386	5.94e-15	892	12	1952798	CACNA2D4
cg02375409	0.115237	0.0209595	5.04e-08	889	12	4488749	FGF23
cg07178945	0.159387	0.0211212	1.11e-13	895	12	4488800	FGF23
cg23219570	0.109317	0.0185893	5.79e-09	894	12	4488893	FGF23
cg07986378	-0.208173	0.0218919	1.82e-20	882	12	11898284	ETV6
cg27178191	0.0623174	0.0115712	9.28e-08	889	12	51819149	SLC4A8
cg03348792	0.090715	0.0165658	5.67e-08	894	12	53075482	KRT1
cg13937905	-0.258134	0.0363714	2.62e-12	894	12	53612551	RARG
cg10592478	-0.150667	0.0266288	2.08e-08	884	12	53612641	RARG
cg01856529	-0.100602	0.0179795	2.94e-08	892	12	54653091	CBX5
cg02583484	-0.149962	0.0185602	2.13e-15	894	12	54677008	HNRNPA1
cg26477856	-0.0625531	0.0109644	1.59e-08	895	12	56324915	DGKA
cg22876908	-0.0746087	0.0131588	1.95e-08	866	12	56325149	DGKA
cg16834726	0.0819241	0.0135597	2.26e-09	881	12	57937408	DCTN2
cg01668352	-0.101593	0.0170509	3.69e-09	891	12	64482597	SRGAP1
cg26995224	-0.180718	0.0336652	1.02e-07	894	12	121974146	KDM2B
cg05957567	0.0955017	0.0146805	1.3e-10	892	12	122467228	BCL7A
cg05677062	-0.129091	0.023455	4.87e-08	894	12	123874707	SETD8
cg19888787	-0.187282	0.0344139	6.83e-08	892	12	125399898	UBC
cg09717146	0.113038	0.0170132	5.33e-11	894	12	131715773	12q24.33
cg14563949	0.0721864	0.0130823	4.51e-08	894	12	132919331	12q24.33
cg00893603	-0.230412	0.0345461	4.52e-11	894	13	26587011	ATP8A2
cg06394460	-0.177858	0.0316353	2.53e-08	891	13	28130393	LNX2
cg12836863	0.0912164	0.0165469	4.64e-08	894	13	32889023	BRCA2
cg09716613	0.117509	0.021703	7.93e-08	894	13	33000534	N4BP2L1
cg02101876	0.134658	0.0211355	3.02e-10	895	13	40765110	13q14.11
cg06648759	0.0938657	0.0164074	1.45e-08	892	13	40892751	13q14.11
cg02985540	-0.0996758	0.0172229	9.93e-09	895	13	46964186	13q14.2
cg03646329	-0.242624	0.033384	8.05e-13	894	13	48987165	LPAR6
cg02013841	-0.156102	0.0273445	1.56e-08	893	13	49159767	13q14.2
cg27467282	0.15697	0.0210179	1.95e-13	894	13	52116184	13q14.3
cg23126342	0.210562	0.034585	1.7e-09	892	13	67801125	PCDH9
cg14675361	0.162603	0.0267766	1.87e-09	891	13	76334583	LMO7
cg19211853	-0.322944	0.0570558	2.06e-08	878	13	79968216	RBM26
cg16969872	-0.134715	0.0228051	4.96e-09	894	13	79968324	RBM26
cg02547394	0.171642	0.0293349	6.89e-09	889	13	112721789	SOX1
cg12758082	0.057165	0.0106495	1.02e-07	894	13	113407769	ATP11A
cg06885459	0.118644	0.0216885	5.85e-08	895	13	113689728	MCF2L
cg01435643	0.192888	0.0350987	5.1e-08	894	13	113689776	MCF2L
cg24681208	0.0688915	0.0125298	5.03e-08	893	14	23351876	REM2
cg04573702	-0.0761892	0.0133724	1.66e-08	894	14	23857834	MYH6
cg26196424	-0.130095	0.0212008	1.28e-09	892	14	58615960	C14orf37
cg01731783	-0.0820697	0.0101839	2.5e-15	894	14	74211788	C14orf43
cg22851561	-0.147657	0.0138408	4.57e-25	889	14	74214183	C14orf43
cg16398761	-0.277345	0.0343609	2.27e-15	893	14	74220238	C14orf43
cg24996979	-0.130798	0.0145256	1.31e-18	895	14	74223355	C14orf43
cg10919522	-0.184631	0.0213803	2.72e-17	892	14	74227441	C14orf43
cg03519879	-0.0762418	0.0122999	8.74e-10	893	14	74227499	C14orf43
cg13976502	-0.0813984	0.013112	8.25e-10	895	14	74227875	C14orf43
cg16702313	-0.0747752	0.0119881	6.91e-10	890	14	74251926	C14orf43
cg13038618	-0.170851	0.0226443	1.13e-13	890	14	77467391	14q24.3
cg10825315	0.116732	0.0201397	9.46e-09	891	14	81425912	TSHR
cg13525276	0.18832	0.0233589	2.44e-15	893	14	81426012	TSHR
cg18625627	0.185169	0.0236394	1.37e-14	893	14	81426015	TSHR
cg05875421	-0.180886	0.0204334	4.61e-18	895	14	91709951	GPR68
cg07063068	-0.180169	0.0330678	6.59e-08	893	14	91711033	GPR68
cg10814005	-0.205805	0.0238252	2.68e-17	888	14	91711041	GPR68
cg20303561	-0.113288	0.0199309	1.79e-08	895	14	91881497	CCDC88C
cg05284742	-0.177369	0.0133647	9.1e-37	890	14	93552128	ITPK1
cg09247392	-0.0822479	0.0133313	1.04e-09	894	14	94424156	ASB2
cg20902353	-0.064824	0.0115835	2.93e-08	891	14	94425114	ASB2
cg06819357	0.135428	0.021043	2.01e-10	894	14	102928437	TECPR2
cg26242531	0.144222	0.0163941	7.29e-18	893	14	104190678	ZFYVE21
cg14977938	0.164496	0.0199188	5.38e-16	893	14	104190829	ZFYVE21
cg19838043	0.119164	0.0194564	1.37e-09	895	14	104196038	ZFYVE21
cg18991417	0.0991621	0.0180312	4.99e-08	893	14	104391679	14q32.33
cg01836137	0.122767	0.0192845	3.13e-10	882	14	105167300	INF2
cg13578465	0.253875	0.038243	5.54e-11	892	14	105167457	INF2
cg27286011	0.115067	0.0201211	1.47e-08	894	14	105167574	INF2
cg11730703	0.220503	0.0330752	4.61e-11	892	14	105167607	INF2
cg26151910	-0.133701	0.0242738	4.76e-08	893	14	105208514	ADSSL1
cg00808648	0.0795994	0.0138247	1.18e-08	894	14	105779910	PACS2
cg01513913	-0.108957	0.0197511	4.55e-08	888	14	106329158	14q32.33
cg13074055	-0.237138	0.0422515	2.67e-08	891	14	106329206	14q32.33
cg23594345	-0.199237	0.0342422	8.3e-09	895	14	106329607	14q32.33
cg01208318	-0.217546	0.0332969	1.08e-10	894	14	106329652	14q32.33
cg19847577	0.114089	0.0206739	4.49e-08	894	15	29213748	APBA2
cg25292882	-0.133027	0.0217476	1.43e-09	895	15	39431467	15q14
cg03316752	-0.150751	0.0260582	1.01e-08	890	15	40069497	FSIP1
cg20059928	-0.230947	0.0294875	1.38e-14	894	15	40361485	15q15.1
cg26844633	-0.173514	0.0250401	8.16e-12	892	15	40635904	15q15.1
cg07306253	0.0725758	0.0131216	4.2e-08	889	15	41062224	DNAJC17
cg23198793	0.123277	0.0198166	7.64e-10	891	15	42694406	CAPN3
cg15022400	-0.106643	0.0185875	1.32e-08	894	15	45028161	TRIM69
cg27332104	0.125404	0.0170697	4.67e-13	884	15	52386161	15q21.2
cg10403394	0.24614	0.0424063	9.03e-09	889	15	63349192	TPM1
cg19459791	0.141922	0.0214702	6.65e-11	891	15	65363022	15q22.31
cg03489965	0.141228	0.02615	8.54e-08	895	15	65368982	LOC390594
cg06369322	-0.0811928	0.0120215	2.61e-11	893	15	74607544	CCDC33
cg18335991	-0.118954	0.0140689	1.15e-16	890	15	74724562	SEMA7A
cg00310412	-0.143923	0.0156643	2.79e-19	895	15	74724918	SEMA7A
cg11152412	-0.129358	0.0173615	2.22e-13	890	15	74927688	EDC3
cg12101586	-0.229326	0.0399751	1.33e-08	895	15	75019203	CYP1A1
cg18092474	-0.210728	0.0370566	1.76e-08	894	15	75019302	CYP1A1
cg23161492	-0.272972	0.027557	5.26e-22	894	15	90357202	ANPEP
cg05194346	0.197948	0.0256047	2.92e-14	890	15	101305443	15q26.3
cg03004371	0.19738	0.030217	1.1e-10	893	15	101423806	ALDH1A3
cg03660377	-0.195859	0.0347813	2.41e-08	887	16	368048	AXIN1
cg09465703	-0.251608	0.0442017	1.71e-08	894	16	733842	JMJD8
cg01207684	-0.270803	0.0367315	3.87e-13	891	16	4103167	ADCY9
cg08118908	0.171486	0.0279312	1.25e-09	890	16	15787920	NDE1
cg06321596	-0.128132	0.0227469	2.38e-08	894	16	17562960	XYLT1
cg04359840	-0.114585	0.0195922	6.98e-09	894	16	17563300	XYLT1
cg09099830	-0.203977	0.0203172	1.58e-22	892	16	30485485	ITGAL
cg16391678	-0.142715	0.0161783	5.97e-18	894	16	30485597	ITGAL
cg04716530	-0.141379	0.0194733	8.49e-13	894	16	30485684	ITGAL
cg16519923	-0.135943	0.0171003	5.72e-15	891	16	30485810	ITGAL
cg06235438	-0.130702	0.0164478	5.84e-15	894	16	30485966	ITGAL
cg06972908	-0.112889	0.015333	4.14e-13	894	16	30488321	ITGAL
cg07069636	-0.0804912	0.0129329	7.5e-10	893	16	30671749	16p11.2
cg11824827	0.10004	0.0181174	4.42e-08	891	16	31075547	ZNF668
cg10380221	0.125742	0.0226287	3.64e-08	892	16	31075618	ZNF668
cg04701628	0.0692866	0.0121386	1.56e-08	894	16	31492263	16p11.2
cg13247990	0.0693233	0.0125225	4.1e-08	884	16	46782176	MYLK3
cg01951879	0.144797	0.026211	4.36e-08	892	16	54315840	16q12.2
cg09109520	0.148891	0.0253615	6.14e-09	894	16	57673258	GPR56
cg13500388	-0.115884	0.0154811	1.73e-13	893	16	67062135	CBFB
cg05969150	0.0839491	0.012703	6.71e-11	893	16	72882495	ZFHX3
cg27262054	-0.16125	0.0234462	1.16e-11	889	16	73067525	ZFHX3
cg05183538	0.18076	0.0291058	8.14e-10	892	16	88536950	ZFPM1
cg01062937	0.0711944	0.0124157	1.35e-08	882	16	88537260	ZFPM1
cg18404811	0.0843445	0.0152251	4e-08	893	17	403288	17p13.3
cg25212453	-0.261802	0.0377334	7.75e-12	882	17	1509953	SLC43A2
cg21949830	-0.173442	0.030061	1.1e-08	889	17	1510041	SLC43A2
cg24173182	0.136776	0.0215725	3.68e-10	883	17	1961286	HIC1
cg00911794	0.200321	0.0312045	2.23e-10	894	17	1962132	HIC1
cg11690578	-0.124131	0.0199868	8.12e-10	895	17	4510827	SMTNL2
cg04521626	0.0751766	0.0128903	7.69e-09	892	17	4714200	PLD2
cg20438687	-0.111809	0.0198737	2.48e-08	892	17	4761644	MINK1
cg04970434	0.102637	0.0177894	1.1e-08	895	17	4838096	GP1BA
cg09975715	0.104542	0.0190795	5.58e-08	893	17	8379050	MYH10
cg25921609	0.135756	0.0225059	2.38e-09	891	17	8379225	MYH10
cg05460226	-0.150189	0.0206081	7e-13	894	17	8804279	PIK3R5
cg23842572	0.118025	0.0169913	7.29e-12	892	17	17030253	MPRIP
cg09607043	0.130022	0.0230547	2.29e-08	893	17	17295349	17p11.2
cg01429256	0.0495387	0.00890078	3.47e-08	891	17	17687834	RAI1
cg05508862	0.0831882	0.0141361	5.66e-09	893	17	18885437	SLC5A10
cg13832201	-0.106621	0.0178625	3.47e-09	886	17	19282521	MAPK7
cg16062877	-0.0732269	0.0120027	1.58e-09	887	17	25798415	KSR1
cg19572487	-0.313477	0.0198212	9.37e-50	889	17	38476024	RARA
cg26878655	-0.095331	0.0159255	3.13e-09	892	17	38481877	RARA
cg11094248	-0.087502	0.013712	2.83e-10	893	17	38494580	RARA
cg16276850	0.0865665	0.0139362	8.07e-10	895	17	38498914	RARA
cg05824218	0.0995157	0.0117173	8.53e-17	890	17	38499096	RARA
cg10062919	-0.0886654	0.0103417	4.46e-17	893	17	38503802	RARA
cg04956244	0.0864909	0.0100335	3.08e-17	891	17	38511592	RARA
cg16255816	-0.11575	0.019195	2.42e-09	883	17	39889811	HAP1
cg20810975	0.084321	0.0119626	3.64e-12	895	17	42467199	ITGA2B
cg25809905	0.184927	0.0274325	2.84e-11	890	17	42467728	ITGA2B
cg23673974	0.0686713	0.0122614	2.85e-08	894	17	45785206	TBKBP1
cg19325791	0.119665	0.0172337	7.44e-12	889	17	46560683	17q21.31
cg07465627	-0.112609	0.0142259	7.38e-15	891	17	53167407	STXBP4
cg00968616	0.0714904	0.0131854	7.61e-08	894	17	55942898	CUEDC1
cg15212295	-0.154131	0.0190082	1.7e-15	895	17	64710687	PRKCA
cg02186444	0.114473	0.016716	1.4e-11	892	17	73120977	ARMC7
cg07251887	-0.134471	0.0142647	3.62e-20	894	17	73641809	LOC100130933
cg00871371	-0.0741733	0.0138492	1.09e-07	895	17	75371476	2009-09-01
cg00324097	-0.0750132	0.0111765	3.44e-11	893	17	75446549	2009-09-01
cg06513247	-0.0695748	0.0107554	1.63e-10	894	17	75446661	2009-09-01
cg13020466	0.0903534	0.0157813	1.42e-08	893	17	76416705	PGS1
cg25512107	-0.220378	0.0377386	7.37e-09	889	17	78831167	RPTOR
cg18758622	0.0774381	0.0132901	7.92e-09	894	17	79010831	BAIAP2
cg04806562	0.0764344	0.011067	9.51e-12	893	17	80316908	TEX19
cg06459104	-0.22226	0.0391872	1.92e-08	891	18	5456880	EPB41L3
cg01017464	-0.145509	0.0254671	1.51e-08	894	18	47018095	SNORD58A
cg02775417	-0.231154	0.0408059	1.99e-08	892	19	643457	FGF22
cg00073090	-0.167791	0.0161427	5.98e-24	893	19	1265879	19p13.3
cg02917867	-0.0910275	0.0147615	1.06e-09	893	19	1265999	19p13.3
cg15187398	-0.146718	0.0231051	3.45e-10	891	19	2093896	MOBKL2A
cg07381806	-0.289113	0.0314946	3e-19	894	19	2094327	MOBKL2A
cg00378510	-0.284053	0.0490857	9.95e-09	895	19	2291020	LINGO3
cg01294327	-0.279838	0.0440328	3.33e-10	894	19	2291373	LINGO3
cg21869609	-0.340707	0.0604342	2.32e-08	894	19	2291613	LINGO3
cg00835193	-0.179855	0.0297134	2.1e-09	894	19	2291780	LINGO3
cg14074174	-0.0844027	0.0140521	2.78e-09	889	19	7986206	SNAPC2
cg11621113	-0.0953592	0.0155723	1.38e-09	895	19	12776725	MORG1
cg17971600	0.0436204	0.00802951	7.2e-08	890	19	15565369	RASAL3
cg04324758	-0.288374	0.0427265	2.7e-11	889	19	16436671	KLF2
cg05906166	-0.237898	0.0402164	4.73e-09	893	19	16437057	KLF2
cg11390978	-0.285668	0.0388393	4.37e-13	891	19	16986831	SIN3B
cg14712058	-0.206436	0.0219105	3.78e-20	893	19	16988083	SIN3B
cg03636183	-0.663313	0.0266579	5.91e-104	894	19	17000585	F2RL3
cg15159987	-0.166004	0.0135213	4.32e-32	891	19	17003890	CPAMD8
cg23973524	0.225538	0.0240059	4.74e-20	895	19	18873222	CRTC1
cg21473814	0.192833	0.0208704	1.8e-19	895	19	18873268	CRTC1
cg06151964	0.0736463	0.0129133	1.61e-08	893	19	35531417	HPN
cg11902728	0.130033	0.016337	5.3e-15	894	19	35786580	MAG
cg12406027	-0.0874944	0.0158018	4.07e-08	889	19	39616818	PAK4
cg12076915	-0.135443	0.0236407	1.38e-08	895	19	42430253	19q13.2
cg11666770	-0.49718	0.0722756	1.14e-11	895	19	42430910	19q13.2
cg00533649	-0.122483	0.0202375	2.11e-09	889	19	42431930	19q13.2
cg07626482	-0.0955409	0.0147749	1.66e-10	894	19	47289503	SLC1A5
cg19046189	0.0609627	0.0112437	7.62e-08	892	19	49316732	HSD17B14
cg03707168	-0.195284	0.0212288	2.55e-19	894	19	49379127	PPP1R15A
cg11701312	-0.0719271	0.0118087	1.67e-09	895	19	58897497	RPS5
cg11436113	-0.0960799	0.0162352	4.66e-09	895	20	19191145	20p11.23
cg16201146	-0.107385	0.0172467	7.38e-10	892	20	19191526	20p11.23
cg20244340	-0.213272	0.0258984	6.46e-16	892	20	19193989	SLC24A3
cg00699986	0.0904334	0.0167544	8.7e-08	886	20	25057444	VSX1
cg13127741	-0.0923576	0.0162542	1.81e-08	893	20	31331821	COMMD7
cg19593285	-0.181607	0.0240133	9.91e-14	893	20	32267661	E2F1
cg16151538	0.09077	0.015746	1.13e-08	892	20	33676388	TRPC4AP
cg17566560	-0.0842134	0.0155092	7.3e-08	892	20	35094679	DLGAP4
cg12303084	-0.13348	0.0192546	8e-12	893	20	45985741	ZMYND8
cg07339236	-0.335445	0.0268913	5.28e-33	893	20	50312490	ATP9A
cg16178855	0.0939402	0.0135982	9.38e-12	895	20	56269979	PMEPA1
cg22100563	0.123103	0.0219966	2.92e-08	890	20	62505188	TPD52L2
cg27598208	-0.113411	0.0211216	1.01e-07	892	20	62688272	TCEA2
cg00871610	-0.129843	0.0174654	2.49e-13	894	21	37093012	MIR802
cg06595162	-0.116995	0.0158631	3.78e-13	895	21	40141040	NCRNA00114
cg15892280	-0.0637768	0.0103477	1.09e-09	884	21	40180000	ETS2
cg23110422	-0.267772	0.0248605	1.72e-25	888	21	40182073	ETS2
cg26486070	-0.127993	0.0235995	7.56e-08	891	22	25003675	GGT1
cg23441210	0.0897588	0.0165892	8.11e-08	886	22	36899848	FOXRED2
cg02532700	-0.2751	0.0290388	2.41e-20	894	22	37257404	NCF4
cg02556928	-0.147226	0.0267011	4.61e-08	895	22	37309980	CSF2RB
cg20066188	-0.237907	0.0310935	5.21e-14	894	22	37678791	CYTH4
cg01127300	-0.194959	0.024862	1.28e-14	893	22	38614796	22q13.1
cg04673446	0.0750254	0.0134796	3.46e-08	891	22	39879951	MGAT3
cg26364091	-0.0960951	0.014176	2.22e-11	894	22	41633219	CHADL
