# Supplementary material for: The dynamics of smoking-related disturbed methylation: a two time-point study of methylation change in smokers, non-smokers and former smokers
Source: BMC Genomics. 2017 Oct 18;18:805. doi: 10.1186/s12864-017-4198-0 (PMC6389045; doi:10.1186/s12864-017-4198-0)
Supplement: Supplementary file 6 — Gene overrepresentation analysis results based on the WebGestalt platform (webgestalt.org). For each TSQL category we extracted the CpG sites that showed nominal significance (p < 0.05) for that category or any later category and ran the WebGestalt overrepresentation enrichment analysis (based on the GLAD4U disease functional database, the default parameters (5–2000 genes per category, Benjamini-Hochberg multiple-testing correction) and the reference set “illumina_human_methylation_450”). Displayed are the top 10 diseases based on p-value. C: the number of reference genes in the category. O: the number of genes in the used gene list and also in the category. E: the expected number in the category. R: ratio of enrichment. PValue: P-value from the hypergeometric distribution. FDR: FDR from the Benjamini-Hochberg adjustment (XLS 44 kb) [file 12864_2017_4198_MOESM6_ESM.xls]

## Sheet: Table S5 Webgestalt analysis
Results for genes nominally significant at some point at or beyond TSQL category 1
geneset	description	link	C	O	E	R	PValue	FDR	overlapGene	OverlapGene_UserID
PA444761	Leukemia, Myeloid	https://www.pharmgkb.org/disease/PA444761	249	16	3.49352	4.5799	4.32e-07	0.00110763	2122;5914;865;7704;10225;3204;51676;2672;3562;290;1523;4851;10801;2889;1439;864	CD96;SEPT9;CSF2RB;CUX1;MECOM;GFI1;RAPGEF1;ANPEP;HOXA7;IL3;NOTCH1;ASB2;RARA;ZBTB16;RUNX3;CBFB
PA444760	Leukemia, Myeloid, Acute	https://www.pharmgkb.org/disease/PA444760	203	14	2.84813	4.9155	1.01e-06	0.00110763	5914;2122;865;7704;10225;3204;51676;2672;1523;10801;290;864;3562;4851	CD96;SEPT9;CUX1;MECOM;GFI1;ANPEP;HOXA7;IL3;NOTCH1;ASB2;RARA;ZBTB16;RUNX3;CBFB
PA444750	Leukemia	https://www.pharmgkb.org/disease/PA444750	411	20	5.76642	3.46836	1.29e-06	0.00110763	7704;4851;2122;5914;865;84159;2672;6574;51676;1026;10225;3562;3204;2114;2889;290;1439;1543;864;6497	CD96;CDKN1A;CSF2RB;CYP1A1;ETS2;MECOM;GFI1;RAPGEF1;ANPEP;HOXA7;IL3;NOTCH1;ASB2;RARA;SKI;SLC20A1;ZBTB16;ARID5B;RUNX3;CBFB
PA444972	Mouth Neoplasms	https://www.pharmgkb.org/disease/PA444972	131	8	1.83796	4.35265	0.000513278	0.329268	23373;1543;126;1026;864;4851;7048;2017	CDKN1A;ADH1C;CYP1A1;CTTN;CRTC1;NOTCH1;TGFBR2;RUNX3
PA443653	Cell Transformation, Neoplastic	https://www.pharmgkb.org/disease/PA443653	261	11	3.66189	3.00392	0.00114466	0.587441	4851;5979;2122;1026;864;6497;23373;2114;7704;1869;2889	CDKN1A;E2F1;ETS2;MECOM;CRTC1;RAPGEF1;NOTCH1;RET;SKI;ZBTB16;RUNX3
PA444352	Head and Neck Neoplasms	https://www.pharmgkb.org/disease/PA444352	269	11	3.77413	2.91458	0.00145832	0.610716	5979;1543;7253;126;574447;23373;2017;864;1026;4851;7048	CDKN1A;ADH1C;CYP1A1;CTTN;CRTC1;NOTCH1;MIR146B;RET;TGFBR2;TSHR;RUNX3
PA165108811	Accelerated phase chronic myeloid leukemia	https://www.pharmgkb.org/disease/PA165108811	18	3	0.252544	11.8791	0.00189807	0.610716	2122;7075;2672	MECOM;GFI1;TIE1
PA165108130	Krukenberg tumor	https://www.pharmgkb.org/disease/PA165108130	5	2	0.0701511	28.5099	0.00190402	0.610716	27429;7048	HTRA2;TGFBR2
PA443275	Adhesion	https://www.pharmgkb.org/disease/PA443275	656	19	9.20382	2.06436	0.00217301	0.619549	3683;3674;2017;56288;9289;23136;26047;2889;23022;4099;129804;120425;5578;79038;10365;27128;8482;10225;10580	CD96;KLF2;SORBS1;JAML;FBLN7;CTTN;PALLD;EPB41L3;CNTNAP2;CYTH4;RAPGEF1;ITGA2B;ITGAL;MAG;PRKCA;PARD3;ZFYVE21;SEMA7A;ADGRG1
PA446177	Leukemia, Nonlymphocytic, Acute	https://www.pharmgkb.org/disease/PA446177	20	3	0.280604	10.6912	0.00259765	0.666558	2672;290;3562	GFI1;ANPEP;IL3
Results for genes nominally significant at some point at or beyond TSQL category 2
geneset	description	link	C	O	E	R	PValue	FDR	overlapGene	OverlapGene_UserID
PA444760	Leukemia, Myeloid, Acute	https://www.pharmgkb.org/disease/PA444760	203	13	2.28477	5.68986	4.7e-07	0.000702788	5914;2122;865;10225;3204;51676;2672;1523;10801;290;864;3562;4851	CD96;SEPT9;CUX1;MECOM;GFI1;ANPEP;HOXA7;IL3;NOTCH1;ASB2;RARA;RUNX3;CBFB
PA444761	Leukemia, Myeloid	https://www.pharmgkb.org/disease/PA444761	249	14	2.8025	4.99554	8.12e-07	0.000702788	2122;5914;865;10225;3204;51676;2672;3562;290;1523;4851;10801;2889;864	CD96;SEPT9;CUX1;MECOM;GFI1;RAPGEF1;ANPEP;HOXA7;IL3;NOTCH1;ASB2;RARA;RUNX3;CBFB
PA444750	Leukemia	https://www.pharmgkb.org/disease/PA444750	411	18	4.62581	3.89121	8.22e-07	0.000702788	4851;2122;5914;865;84159;2672;6574;51676;1026;10225;3562;3204;2114;2889;290;1543;864;6497	CD96;CDKN1A;CYP1A1;ETS2;MECOM;GFI1;RAPGEF1;ANPEP;HOXA7;IL3;NOTCH1;ASB2;RARA;SKI;SLC20A1;ARID5B;RUNX3;CBFB
PA444972	Mouth Neoplasms	https://www.pharmgkb.org/disease/PA444972	131	8	1.47441	5.42591	0.000114537	0.0734753	23373;1543;126;1026;864;4851;7048;2017	CDKN1A;ADH1C;CYP1A1;CTTN;CRTC1;NOTCH1;TGFBR2;RUNX3
PA444352	Head and Neck Neoplasms	https://www.pharmgkb.org/disease/PA444352	269	11	3.0276	3.63324	0.000229616	0.117839	5979;1543;7253;126;574447;23373;2017;864;1026;4851;7048	CDKN1A;ADH1C;CYP1A1;CTTN;CRTC1;NOTCH1;MIR146B;RET;TGFBR2;TSHR;RUNX3
PA443653	Cell Transformation, Neoplastic	https://www.pharmgkb.org/disease/PA443653	261	10	2.93756	3.40419	0.000736288	0.314886	4851;5979;2122;1026;864;6497;23373;2114;1869;2889	CDKN1A;E2F1;ETS2;MECOM;CRTC1;RAPGEF1;NOTCH1;RET;SKI;RUNX3
PA165108130	Krukenberg tumor	https://www.pharmgkb.org/disease/PA165108130	5	2	0.0562751	35.5397	0.00123047	0.41519	27429;7048	HTRA2;TGFBR2
PA446177	Leukemia, Nonlymphocytic, Acute	https://www.pharmgkb.org/disease/PA446177	20	3	0.2251	13.3274	0.00138358	0.41519	2672;290;3562	GFI1;ANPEP;IL3
PA166114458	heart transplantation	https://www.pharmgkb.org/disease/PA166114458	74	5	0.832871	6.00333	0.00145624	0.41519	4624;7123;7168;150356;10365	KLF2;CHADL;MYH6;CLEC3B;TPM1
PA445864	Tic Disorders	https://www.pharmgkb.org/disease/PA445864	46	4	0.51773	7.72603	0.0017411	0.446766	83943;150;26047;10079	ATP9A;ADRA2A;CNTNAP2;IMMP2L
Results for genes nominally significant at some point at or beyond TSQL category 3
geneset	description	link	C	O	E	R	PValue	FDR	overlapGene	OverlapGene_UserID
PA444761	Leukemia, Myeloid	https://www.pharmgkb.org/disease/PA444761	249	12	1.70837	7.02423	1.23e-07	0.000169679	2122;5914;10225;3204;51676;2672;3562;1523;4851;10801;2889;864	CD96;SEPT9;CUX1;MECOM;GFI1;RAPGEF1;HOXA7;IL3;NOTCH1;ASB2;RARA;RUNX3
PA444760	Leukemia, Myeloid, Acute	https://www.pharmgkb.org/disease/PA444760	203	11	1.39277	7.89794	1.32e-07	0.000169679	5914;2122;10225;3204;51676;2672;1523;10801;864;3562;4851	CD96;SEPT9;CUX1;MECOM;GFI1;HOXA7;IL3;NOTCH1;ASB2;RARA;RUNX3
PA444750	Leukemia	https://www.pharmgkb.org/disease/PA444750	411	14	2.81984	4.96482	7.21e-07	0.000616426	4851;2122;5914;2672;6574;51676;1026;10225;3562;3204;2889;1543;864;6497	CD96;CDKN1A;CYP1A1;MECOM;GFI1;RAPGEF1;HOXA7;IL3;NOTCH1;ASB2;RARA;SKI;SLC20A1;RUNX3
PA444972	Mouth Neoplasms	https://www.pharmgkb.org/disease/PA444972	131	7	0.898782	7.78832	3.16e-05	0.0202666	23373;1543;126;1026;864;4851;7048	CDKN1A;ADH1C;CYP1A1;CRTC1;NOTCH1;TGFBR2;RUNX3
PA444632	Intestinal Diseases	https://www.pharmgkb.org/disease/PA444632	326	9	2.23666	4.02385	0.000389319	0.157088	5979;864;1026;4163;7048;8312;57178;10801;1543	CDKN1A;SEPT9;CYP1A1;MCC;ZMIZ1;RET;TGFBR2;AXIN1;RUNX3
PA443653	Cell Transformation, Neoplastic	https://www.pharmgkb.org/disease/PA443653	261	8	1.7907	4.46752	0.000417423	0.157088	4851;5979;2122;1026;864;6497;23373;2889	CDKN1A;MECOM;CRTC1;RAPGEF1;NOTCH1;RET;SKI;RUNX3
PA166048882	Mouth Diseases	https://www.pharmgkb.org/disease/PA166048882	199	7	1.36533	5.12698	0.000428532	0.157088	23373;1543;126;7048;6497;864;4851	ADH1C;CYP1A1;CRTC1;NOTCH1;SKI;TGFBR2;RUNX3
PA444352	Head and Neck Neoplasms	https://www.pharmgkb.org/disease/PA444352	269	8	1.84559	4.33466	0.000510025	0.163591	5979;1543;126;23373;864;1026;4851;7048	CDKN1A;ADH1C;CYP1A1;CRTC1;NOTCH1;RET;TGFBR2;RUNX3
PA443754	Colonic Diseases	https://www.pharmgkb.org/disease/PA443754	284	8	1.9485	4.10571	0.000728437	0.207685	5979;1026;864;7048;8312;4163;1543;10801	CDKN1A;SEPT9;CYP1A1;MCC;RET;TGFBR2;AXIN1;RUNX3
PA444101	Esophageal Neoplasms	https://www.pharmgkb.org/disease/PA444101	163	6	1.11833	5.36513	0.000882884	0.226548	1543;126;864;1026;4851;23373	CDKN1A;ADH1C;CYP1A1;CRTC1;NOTCH1;RUNX3
Results for genes nominally significant at some point at or beyond TSQL category 4
geneset	description	link	C	O	E	R	PValue	FDR	overlapGene	OverlapGene_UserID
PA444761	Leukemia, Myeloid	https://www.pharmgkb.org/disease/PA444761	249	12	1.53562	7.81446	3.64e-08	5.5e-05	2122;5914;10225;3204;51676;2672;3562;1523;4851;10801;2889;864	CD96;SEPT9;CUX1;MECOM;GFI1;RAPGEF1;HOXA7;IL3;NOTCH1;ASB2;RARA;RUNX3
PA444760	Leukemia, Myeloid, Acute	https://www.pharmgkb.org/disease/PA444760	203	11	1.25193	8.78645	4.29e-08	5.5e-05	5914;2122;10225;3204;51676;2672;1523;10801;864;3562;4851	CD96;SEPT9;CUX1;MECOM;GFI1;HOXA7;IL3;NOTCH1;ASB2;RARA;RUNX3
PA444750	Leukemia	https://www.pharmgkb.org/disease/PA444750	411	14	2.53469	5.52336	1.85e-07	0.000157917	4851;2122;5914;2672;6574;51676;1026;10225;3562;3204;2889;1543;864;6497	CD96;CDKN1A;CYP1A1;MECOM;GFI1;RAPGEF1;HOXA7;IL3;NOTCH1;ASB2;RARA;SKI;SLC20A1;RUNX3
PA444972	Mouth Neoplasms	https://www.pharmgkb.org/disease/PA444972	131	6	0.807894	7.42672	0.000154149	0.0988864	23373;1543;126;1026;864;4851	CDKN1A;ADH1C;CYP1A1;CRTC1;NOTCH1;RUNX3
PA443653	Cell Transformation, Neoplastic	https://www.pharmgkb.org/disease/PA443653	261	8	1.60962	4.97011	0.000200117	0.1027	4851;5979;2122;1026;864;6497;23373;2889	CDKN1A;MECOM;CRTC1;RAPGEF1;NOTCH1;RET;SKI;RUNX3
PA444101	Esophageal Neoplasms	https://www.pharmgkb.org/disease/PA444101	163	6	1.00524	5.96871	0.000500869	0.214205	1543;126;864;1026;4851;23373	CDKN1A;ADH1C;CYP1A1;CRTC1;NOTCH1;RUNX3
PA443265	Adenocarcinoma	https://www.pharmgkb.org/disease/PA443265	385	9	2.37434	3.79052	0.000587074	0.215205	5979;864;4851;23373;1026;23136;1543;83593;6510	CDKN1A;CYP1A1;EPB41L3;CRTC1;NOTCH1;RET;SLC1A5;RASSF5;RUNX3
PA444352	Head and Neck Neoplasms	https://www.pharmgkb.org/disease/PA444352	269	7	1.65896	4.21952	0.00133378	0.399608	5979;1543;126;23373;864;1026;4851	CDKN1A;ADH1C;CYP1A1;CRTC1;NOTCH1;RET;RUNX3
PA166048882	Mouth Diseases	https://www.pharmgkb.org/disease/PA166048882	199	6	1.22726	4.88894	0.00141595	0.399608	23373;1543;126;6497;864;4851	ADH1C;CYP1A1;CRTC1;NOTCH1;SKI;RUNX3
PA166128190	infusion related reaction	https://www.pharmgkb.org/disease/PA166128190	10	2	0.0616713	32.43	0.00163687	0.399608	150;126	ADH1C;ADRA2A
Results for genes nominally significant at some point at or beyond TSQL category 5
geneset	description	link	C	O	E	R	PValue	FDR	overlapGene	OverlapGene_UserID
PA444761	Leukemia, Myeloid	https://www.pharmgkb.org/disease/PA444761	249	8	1.30527	6.12899	4.51e-05	0.114908	2122;5914;10225;51676;2672;3562;1523;2889	CD96;CUX1;MECOM;GFI1;RAPGEF1;IL3;ASB2;RARA
PA444760	Leukemia, Myeloid, Acute	https://www.pharmgkb.org/disease/PA444760	203	7	1.06414	6.57809	8.96e-05	0.114908	5914;2122;10225;51676;2672;1523;3562	CD96;CUX1;MECOM;GFI1;IL3;ASB2;RARA
PA444750	Leukemia	https://www.pharmgkb.org/disease/PA444750	411	9	2.15449	4.17733	0.000277357	0.237233	2122;5914;2672;51676;10225;3562;2889;1543;6497	CD96;CYP1A1;MECOM;GFI1;RAPGEF1;IL3;ASB2;RARA;SKI
PA443309	Alcoholism	https://www.pharmgkb.org/disease/PA443309	140	5	0.733888	6.81303	0.000823484	0.528265	126;2561;6571;150;84251	ADH1C;ADRA2A;GABRB2;SLC18A2;SGIP1
PA166128190	infusion related reaction	https://www.pharmgkb.org/disease/PA166128190	10	2	0.0524206	38.1529	0.00118584	0.539689	150;126	ADH1C;ADRA2A
PA166159282	heart rate	https://www.pharmgkb.org/disease/PA166159282	154	5	0.807277	6.19366	0.00126194	0.539689	4624;150;8074;84251;126	ADH1C;ADRA2A;MYH6;FGF23;SGIP1
PA443486	Basal Ganglia Diseases	https://www.pharmgkb.org/disease/PA443486	175	5	0.91736	5.45042	0.00221528	0.748407	3064;6571;1981;83943;8878	EIF4G1;HTT;SLC18A2;IMMP2L;SQSTM1
PA446882	Genetic Predisposition to Disease	https://www.pharmgkb.org/disease/PA446882	798	11	4.18316	2.62959	0.00272491	0.748407	1543;126;150;57178;463;5979;2561;3562;57491;79750;83943	ADH1C;ADRA2A;CYP1A1;GABRB2;IL3;ZFHX3;ZMIZ1;AHRR;RET;ZNF385D;IMMP2L
PA446876	Substance-Related Disorders	https://www.pharmgkb.org/disease/PA446876	186	5	0.975023	5.12808	0.00288486	0.748407	126;2561;6571;1543;84251	ADH1C;CYP1A1;GABRB2;SLC18A2;SGIP1
PA166048892	Radiation Injuries, Experimental	https://www.pharmgkb.org/disease/PA166048892	16	2	0.083873	23.8456	0.00309865	0.748407	5979;3562	IL3;RET
Results for genes nominally significant at some point at or beyond TSQL category 6
geneset	description	link	C	O	E	R	PValue	FDR	overlapGene	OverlapGene_UserID
PA166159282	heart rate	https://www.pharmgkb.org/disease/PA166159282	154	5	0.61733	8.0994	0.000366289	0.671575	4624;150;8074;84251;126	ADH1C;ADRA2A;MYH6;FGF23;SGIP1
PA166128190	infusion related reaction	https://www.pharmgkb.org/disease/PA166128190	10	2	0.0400863	49.8923	0.000694821	0.671575	150;126	ADH1C;ADRA2A
PA446882	Genetic Predisposition to Disease	https://www.pharmgkb.org/disease/PA446882	798	10	3.19889	3.12608	0.00109527	0.671575	1543;126;150;57178;463;5979;3562;57491;79750;83943	ADH1C;ADRA2A;CYP1A1;IL3;ZFHX3;ZMIZ1;AHRR;RET;ZNF385D;IMMP2L
PA444750	Leukemia	https://www.pharmgkb.org/disease/PA444750	411	7	1.64755	4.24874	0.00118943	0.671575	2122;5914;2672;3562;2889;1543;6497	CYP1A1;MECOM;GFI1;RAPGEF1;IL3;RARA;SKI
PA166048892	Radiation Injuries, Experimental	https://www.pharmgkb.org/disease/PA166048892	16	2	0.0641381	31.1827	0.00182455	0.671575	5979;3562	IL3;RET
PA165108116	Deficiency of alkaline phosphatase	https://www.pharmgkb.org/disease/PA165108116	17	2	0.0681468	29.3484	0.00206253	0.671575	8074;250	ALPP;FGF23
PA444548	Hypersensitivity, Immediate	https://www.pharmgkb.org/disease/PA444548	65	3	0.260561	11.5136	0.00222743	0.671575	11251;3562;126	PTGDR2;ADH1C;IL3
PA165108811	Accelerated phase chronic myeloid leukemia	https://www.pharmgkb.org/disease/PA165108811	18	2	0.0721554	27.7179	0.0023144	0.671575	2122;2672	MECOM;GFI1
PA446177	Leukemia, Nonlymphocytic, Acute	https://www.pharmgkb.org/disease/PA446177	20	2	0.0801727	24.9462	0.00285941	0.671575	2672;3562	GFI1;IL3
PA444761	Leukemia, Myeloid	https://www.pharmgkb.org/disease/PA444761	249	5	0.99815	5.00927	0.00311913	0.671575	2122;5914;2672;3562;2889	MECOM;GFI1;RAPGEF1;IL3;RARA
Results for genes nominally significant at some point at or beyond TSQL category 7
geneset	description	link	C	O	E	R	PValue	FDR	overlapGene	OverlapGene_UserID
PA165108116	Deficiency of alkaline phosphatase	https://www.pharmgkb.org/disease/PA165108116	17	2	0.0419365	47.6912	0.000783478	1	8074;250	ALPP;FGF23
PA444327	Granulomatous Disease, Chronic	https://www.pharmgkb.org/disease/PA444327	23	2	0.0567376	35.25	0.0014441	1	4689;2122	MECOM;NCF4
PA446552	Machado-Joseph Disease	https://www.pharmgkb.org/disease/PA446552	26	2	0.0641381	31.1827	0.00184652	1	3064;8878	HTT;SQSTM1
PA444750	Leukemia	https://www.pharmgkb.org/disease/PA444750	411	5	1.01388	4.93157	0.00309675	1	2122;3562;2889;1543;6497	CYP1A1;MECOM;RAPGEF1;IL3;SKI
PA444977	Mucocutaneous Lymph Node Syndrome	https://www.pharmgkb.org/disease/PA444977	42	2	0.103608	19.3036	0.00477307	1	463;8074	ZFHX3;FGF23
PA166159282	heart rate	https://www.pharmgkb.org/disease/PA166159282	154	3	0.379895	7.89692	0.00632396	1	4624;150;8074	ADRA2A;MYH6;FGF23
PA446737	Ventricular Dysfunction, Left	https://www.pharmgkb.org/disease/PA446737	52	2	0.128276	15.5913	0.00723897	1	8074;4624	MYH6;FGF23
PA443466	Autonomic Nervous System Diseases	https://www.pharmgkb.org/disease/PA443466	55	2	0.135677	14.7409	0.00806981	1	150;8878	ADRA2A;SQSTM1
PA444814	Lung Diseases	https://www.pharmgkb.org/disease/PA444814	328	4	0.809127	4.9436	0.00825556	1	1543;11251;3562;23136	PTGDR2;CYP1A1;EPB41L3;IL3
PA446717	Cardiovascular Abnormalities	https://www.pharmgkb.org/disease/PA446717	173	3	0.426765	7.02962	0.00870518	1	8074;4624;6497	MYH6;SKI;FGF23
