# Supplementary material for: The dynamics of smoking-related disturbed methylation: a two time-point study of methylation change in smokers, non-smokers and former smokers
Source: BMC Genomics. 2017 Oct 18;18:805. doi: 10.1186/s12864-017-4198-0 (PMC6389045; doi:10.1186/s12864-017-4198-0)
Supplement: Supplementary file 9 — Spearman correlations between longitudinal coefficients and cross-sectional coefficients for each time since quitting smoking category. The longitudinal coefficients represent the rate of change of methylation M-value per year between baseline and follow-up relative to never smokers. The cross-sectional coefficients represent the methylation difference to never smokers at baseline. The correlations and p-values are given when using only the sites that are longitudinally significant for that smoking category, when using sites that are longitudinally significant for any smoking category, and when using all 590 investigated sites. (XLS 33 kb) [file 12864_2017_4198_MOESM9_ESM.xls]

## Sheet: Sheet1
TSQL category	Number of significant sites	Spearman rho: Sign. sites	rho pvalue: Sign. sites	Spearman rho: Sites sign. for any category	rho pvalue: Sites sign. for any category	Spearman rho: all sites	rho pvalue: all sites
TSQL 1	32	-0.927419	< 2e-16	-0.848734	< 2e-16	-0.652634	< 2e-16
TSQL 2	30	-0.947497	< 2e-16	-0.912433	< 2e-16	-0.689218	< 2e-16
TSQL 3	0	NA	NA	-0.302612	0.0280297	-0.0827429	0.0445599
TSQL 4	1	NA	NA	-0.455814	0.00068669	-0.347962	< 2e-16
TSQL 5	0	NA	NA	-0.118368	0.397484	-0.252126	6.0282e-10
TSQL 6	0	NA	NA	-0.240203	0.0832934	-0.301134	1.02927e-13
TSQL 7	0	NA	NA	-0.257942	0.0624514	-0.248169	1.1284e-09
