# Supplementary material for: The dynamics of smoking-related disturbed methylation: a two time-point study of methylation change in smokers, non-smokers and former smokers
Source: BMC Genomics. 2017 Oct 18;18:805. doi: 10.1186/s12864-017-4198-0 (PMC6389045; doi:10.1186/s12864-017-4198-0)
Supplement: Supplementary file 12 — All results for the model incorporating both intensity and duration of smoking. Intensity of smoking is given in average number of cigarettes per day, and duration of smoking is length of smoking habit in years. The EWAS coefficient presented represents the methylation difference between smokers and never smokers at baseline, based on only the baseline information. It is presented to show whether the effect directions of increased intensity or increased duration are consistent with the effect of smoking vs not smoking. “Chromosome” is the chromosome of the CpG site and “Gene or region” is based on the annotation file provided by Illumina (HumanMethylation450 v1.2 Manifest File). (XLS 132 kb) [file 12864_2017_4198_MOESM12_ESM.xls]

## Sheet: Table S8 Intensity vs duration 
CpG site	Intensity of smoking coefficient	Duration of smoking coefficient	Intensity of smoking coefficient p-value	Duration of smoking coefficient p-value	EWAS coefficient	Chromosome	Gene or position
cg09469355	-0.00341	0.00438	0.00409	0.0438	-0.0902	1	SKI
cg08884752	-0.00344	0.00406	0.013	0.0803	-0.0925	1	SKI
cg12547807	-0.00127	0.00227	0.268	0.317	-0.136	1	1p36.22
cg04885881	-0.00133	-0.00186	0.421	0.649	-0.251	1	1p36.22
cg19940644	-0.00549	-0.00148	0.00986	0.743	-0.166	1	1p36.22
cg12126344	-0.000964	-0.00249	0.507	0.316	-0.0961	1	1p36.22
cg21393163	0.000774	-0.00409	0.736	0.388	-0.262	1	1p36.22
cg16047567	-0.00341	0.000215	0.0415	0.95	-0.195	1	DHRS3
cg07180646	-0.00218	-0.0061	0.148	0.132	-0.157	1	TMEM51
cg21913886	-0.00306	-0.00311	0.144	0.524	-0.223	1	TMEM51
cg01832549	-0.003	-0.00462	0.0245	0.117	-0.107	1	CAPZB
cg19713429	-0.0038	-0.00371	0.0249	0.255	-0.134	1	CAPZB
cg01015663	-7.94e-05	-0.00493	0.956	0.0584	-0.0832	1	TCEA3
cg03611151	0.00575	-0.00315	0.000127	0.192	0.12	1	CNR2
cg07967717	0.00446	-0.000769	0.000422	0.729	0.0964	1	CNR2
cg26856289	-0.00133	-0.00408	0.34	0.0808	-0.113	1	SFRS13A
cg15498134	-0.00154	0.000669	0.487	0.855	-0.207	1	RUNX3
cg15963463	-0.000961	0.00094	0.448	0.666	-0.0971	1	RUNX3
cg10951873	-0.00395	0.00214	0.0231	0.428	-0.121	1	RUNX3
cg27537125	-0.00393	-0.00122	0.00162	0.564	-0.208	1	1p36.11
cg15482893	0.00218	-0.0061	0.215	0.0406	0.148	1	BSDC1
cg15059804	-0.00198	0.000505	0.292	0.904	0.159	1	ZNF362
cg16815882	0.00209	-0.0017	0.0812	0.386	0.0894	1	KIAA0319L
cg01763916	-0.0045	-0.00568	0.00102	0.00947	-0.0987	1	SMAP2
cg15542713	0.00986	0.00483	0.000756	0.429	0.286	1	HIVEP3
cg16145216	0.0058	0.00362	0.000541	0.388	0.234	1	HIVEP3
cg24049493	0.0069	0.00516	0.0201	0.496	0.401	1	HIVEP3
cg10965178	-0.0056	0.000856	0.000151	0.756	-0.111	1	TIE1
cg23090529	-0.00424	-0.00244	0.115	0.601	-0.226	1	1p32.3
cg21140898	-0.00849	-0.00716	0.00867	0.226	-0.28	1	1p32.3
cg24741609	-0.00309	-0.00213	0.0346	0.499	-0.108	1	GLIS1
cg19406367	0.00151	0.00321	0.438	0.43	0.143	1	SGIP1
cg13184736	0.000919	-0.00421	0.785	0.581	-0.283	1	GNG12
cg13399816	-0.00107	-0.00594	0.523	0.151	-0.136	1	GNG12
cg25189904	-0.00113	-0.0124	0.673	0.0398	-0.464	1	GNG12
cg26764244	-0.00394	-0.00941	0.153	0.0942	-0.264	1	GNG12
cg09662411	-0.00832	-0.00731	0.000808	0.144	-0.23	1	GFI1
cg18146737	-0.0197	-0.0444	0.00747	0.0176	-0.981	1	GFI1
cg12876356	-0.0116	-0.0128	0.000178	0.0708	-0.395	1	GFI1
cg18316974	-0.0151	-0.0284	0.012	0.0346	-0.606	1	GFI1
cg09935388	-0.0115	-0.0185	9.21e-06	0.00583	-0.518	1	GFI1
cg14179389	-0.00899	-0.00611	0.00172	0.303	-0.222	1	GFI1
cg00116430	-0.00603	0.00135	0.000567	0.726	-0.136	1	1p22.1
cg19925780	-0.0002	0.000499	0.924	0.889	0.14	1	1p21.2
cg27449150	-0.00108	-0.00219	0.508	0.414	-0.113	1	1p12
cg03399898	0.000433	-0.00575	0.863	0.275	-0.238	1	1q21.2
cg24158160	0.000407	-0.000103	0.765	0.962	0.0848	1	C1orf230
cg19372602	-0.00125	-0.00753	0.476	0.0113	-0.117	1	1q22
cg11231349	-0.00554	-0.00466	0.0336	0.305	-0.184	1	NOS1AP
cg09554443	-5.73e-05	0.00324	0.969	0.322	0.114	1	CD247
cg11145461	-0.00375	-0.00506	0.0637	0.117	-0.117	1	CSRP1
cg11071448	-0.00194	-0.00212	0.206	0.378	-0.122	1	SYT2
cg08709672	-0.00578	0.000431	1.01e-06	0.849	-0.198	1	AVPR1B
cg20295214	-0.00665	-0.00115	0.00019	0.684	-0.172	1	AVPR1B
cg06949439	-0.0032	0.00173	0.047	0.603	-0.11	1	RASSF5
cg02035751	-0.00161	0.00307	0.14	0.0949	-0.0662	1	RASSF5
cg00541303	-0.00375	-0.00238	0.0218	0.388	-0.111	1	1q32.2
cg17814814	4.07e-05	0.00154	0.971	0.4	0.0843	1	1q41
cg21446172	-0.00447	-0.000282	0.00142	0.907	-0.134	1	CAPN8
cg15087369	0.00377	0.00259	0.032	0.39	0.107	1	1q42.12
cg03547355	-0.00191	-0.000454	0.113	0.821	-0.0973	1	1q42.13
cg11229399	0.00188	0.00587	0.36	0.182	0.212	1	1q42.13
cg21486510	0.000505	-0.00249	0.649	0.153	0.0788	2	RNF144A
cg23079012	-0.0147	-0.0275	0.00512	0.0114	-0.782	2	2p25.1
cg14093127	-0.0022	0.00251	0.406	0.625	-0.207	2	2p25.1
cg08035323	0.00611	0.00967	0.00161	0.0294	0.273	2	2p25.1
cg23401251	-0.000521	-0.00149	0.737	0.575	0.108	2	IFT172
cg19427338	0.00454	-0.00139	0.00818	0.646	0.15	2	2p21
cg11253886	0.00107	0.00478	0.494	0.151	0.138	2	2p21
cg06635952	0.00273	0.000252	0.0391	0.916	0.119	2	ANXA4
cg15408734	-0.0018	2.69e-07	0.214	1	-0.1	2	2p13.3
cg24230340	-0.00258	-0.000965	0.167	0.826	-0.142	2	HTRA2
cg26337070	-0.00318	-0.0035	0.223	0.515	-0.243	2	ATOH8
cg23230929	0.00151	0.00644	0.194	0.00461	0.0832	2	2p11.2
cg26788216	-0.00378	-0.0047	0.0232	0.106	-0.121	2	IL1RL2
cg00295485	-0.00247	-0.00373	0.101	0.153	-0.135	2	UXS1
cg09570614	0.00131	0.00689	0.235	0.00296	0.0957	2	2q13
cg19744173	0.00459	-0.00217	0.000128	0.29	0.0957	2	FBLN7
cg26703507	-0.00115	-0.00221	0.531	0.49	-0.122	2	SLC20A1
cg20873136	0.000285	-0.003	0.827	0.157	0.0915	2	HS6ST1
cg08472795	-0.00203	-0.00316	0.0939	0.128	-0.0901	2	HS6ST1
cg10012530	-0.00108	-0.00163	0.484	0.534	-0.103	2	HS6ST1
cg20305005	0.000197	0.00144	0.899	0.595	0.109	2	SCN2A
cg26271591	-0.00485	0.00305	0.0393	0.429	-0.255	2	NFE2L2
cg15636519	-0.00142	0.000464	0.541	0.897	-0.15	2	STAT4
cg16116321	-0.00177	-0.00147	0.159	0.608	-0.109	2	FAM124B
cg14254999	-0.00118	-0.00133	0.607	0.706	-0.137	2	GPR55
cg19827923	-0.00253	0.000209	0.0193	0.906	-0.136	2	GPR55
cg25013095	-0.00789	-0.00319	0.0146	0.515	-0.218	2	2q37.1
cg23667432	-0.00195	0.0013	0.0771	0.457	-0.107	2	ALPP
cg03188382	-0.00228	-0.00209	0.0787	0.379	-0.137	2	ALPP
cg22403782	-0.00321	-0.00186	0.102	0.677	-0.229	2	ALPP
cg19713851	-0.00677	-0.00513	0.0175	0.452	-0.328	2	ALPP
cg27241845	-0.00601	-0.0043	0.000564	0.194	-0.236	2	2q37.1
cg25560398	-0.00464	-0.0024	0.000289	0.216	-0.167	2	ECEL1P2
cg17087741	-0.00919	-0.00411	0.00897	0.457	-0.35	2	2q37.1
cg03329539	-0.00649	-0.00287	3.11e-05	0.263	-0.324	2	2q37.1
cg06644428	-0.00942	-0.0128	0.0168	0.04	-0.72	2	2q37.1
cg05951221	-0.0108	-0.00597	3.75e-09	0.0987	-0.668	2	2q37.1
cg21566642	-0.0123	-0.00727	5.54e-07	0.135	-0.999	2	2q37.1
cg01940273	-0.00837	-0.00438	2.28e-08	0.158	-0.616	2	2q37.1
cg13193840	-0.00833	0.000201	0.0111	0.967	-0.296	2	2q37.1
cg25317941	0.000921	-0.000351	0.35	0.811	0.0784	2	ECEL1
cg26707709	-0.00151	0.00824	0.653	0.336	0.367	2	SNED1
cg22635676	0.00242	0.0164	0.714	0.322	0.633	2	SNED1
cg26718213	0.00124	0.0103	0.663	0.218	0.309	2	SNED1
cg00085013	0.00198	0.000886	0.138	0.696	0.0795	3	FGD5
cg16503724	0.00188	0.00327	0.137	0.144	0.0981	3	PLCL2
cg17024919	-0.00194	-0.00576	0.48	0.432	-0.35	3	ZNF385D
cg18503679	-0.0268	-0.0448	0.0603	0.0645	-0.63	3	ZNF385D
cg26077378	-0.00896	-0.00614	0.00139	0.261	-0.287	3	ZNF385D
cg00687135	-0.00252	-0.00333	0.303	0.405	-0.176	3	ZNF385D
cg05529343	-0.00548	0.0123	0.149	0.128	0.325	3	3p24.3
cg15693572	-0.00183	0.0143	0.541	0.047	0.435	3	3p24.3
cg23480021	0.00173	0.0189	0.733	0.0601	0.742	3	3p24.3
cg03274391	-0.00234	0.0147	0.545	0.11	0.603	3	3p24.3
cg04044720	-0.000319	0.000707	0.827	0.766	0.141	3	3p24.3
cg24719910	-0.000445	-0.00931	0.852	0.0102	-0.125	3	TGFBR2
cg00501876	-0.00533	-0.00189	5.24e-06	0.329	-0.157	3	CSRNP1
cg03194226	-0.00257	0.00425	0.099	0.0932	-0.093	3	CLEC3B
cg10255761	-0.00413	-0.00315	0.00184	0.218	-0.103	3	KLHDC8B
cg18642234	-0.0028	-0.00451	0.00787	0.0202	-0.11	3	GPX1
cg22117188	-0.00101	-0.000314	0.251	0.819	-0.0649	3	3p21.1
cg15417641	0.00549	0.00836	0.098	0.224	0.322	3	CACNA1D
cg00336149	0.00279	0.00883	0.136	0.076	0.204	3	CACNA1D
cg21188533	-0.0015	0.00939	0.658	0.251	0.321	3	CACNA1D
cg02336104	-0.00338	-0.00173	0.0445	0.624	-0.151	3	FOXP1
cg18754985	-0.00206	-0.00964	0.383	0.00706	-0.151	3	CLDND1
cg08375941	-0.0102	-0.00206	0.000108	0.593	-0.228	3	GPR15
cg19859270	-0.00745	-0.00758	4.19e-05	0.00636	-0.302	3	GPR15
cg02657160	-0.00725	-0.0075	2.45e-05	0.00466	-0.179	3	CPOX
cg04039397	-0.00436	0.00231	0.177	0.683	-0.175	3	CD96
cg22870429	-8.59e-05	0.00249	0.952	0.343	-0.0889	3	TIGIT
cg01756424	0.000174	-0.00171	0.835	0.218	0.0578	3	3q21.3
cg25197194	0.00659	0.000262	0.000457	0.942	0.145	3	CCDC48
cg02782510	0.00279	0.000583	0.0985	0.827	0.0956	3	B3GALNT1
cg02556393	-0.00146	0.00166	0.446	0.63	-0.132	3	MECOM
cg19825437	-0.00362	0.00244	0.00935	0.341	-0.107	3	3q26.2
cg06294803	-0.00524	-0.00195	0.029	0.663	-0.17	3	EIF4G1
cg22891595	0.00303	0.00369	0.0123	0.0849	0.0907	3	3q29
cg13185177	-0.00225	0.00451	0.24	0.187	0.136	3	GP5
cg25469474	-0.00906	-0.000281	0.0145	0.964	-0.233	4	TNIP2
cg08763102	-0.000369	0.000976	0.749	0.61	-0.082	4	HTT
cg21121843	-0.00351	-0.0118	0.121	0.00917	-0.212	4	HTT
cg26540191	-0.00202	-0.000463	0.547	0.933	-0.211	4	DOK7
cg01442064	-0.000987	-0.00578	0.433	0.00574	-0.093	4	EVC
cg03254067	0.00258	0.000509	0.0826	0.831	0.113	4	CLNK
cg19719391	0.0023	0.00204	0.112	0.425	0.1	4	4p15.2
cg03109660	-0.00124	-0.0016	0.319	0.423	-0.0991	4	RELL1
cg14906103	0.00252	-0.0013	0.0882	0.578	0.101	4	TMEM33
cg16936060	0.00041	0.00113	0.777	0.67	0.0966	4	HOPX
cg20357806	2.35e-05	-0.0019	0.988	0.466	0.104	4	PPBP
cg00689360	-0.00653	-0.00223	0.00594	0.618	-0.177	4	ADH1C
cg03415545	-0.00627	0.00106	0.0439	0.84	-0.179	4	ADH1C
cg08947774	0.00158	0.00429	0.272	0.0637	0.0968	4	PALLD
cg24693803	0.00255	0.00319	0.0479	0.265	0.12	4	4q34.1
cg24556382	-0.00439	-0.00972	0.024	0.02	-0.207	4	GALNT7
cg11554391	-0.00525	-0.0158	0.00914	2.13e-05	-0.22	5	AHRR
cg17924476	-0.000837	0.0105	0.649	0.0199	0.262	5	AHRR
cg23067299	-9.56e-05	0.00933	0.978	0.124	0.296	5	AHRR
cg08606254	-0.00221	0.00814	0.441	0.0829	0.169	5	AHRR
cg09338136	-0.0026	-0.00777	0.101	0.00725	-0.148	5	AHRR
cg24688690	-0.00267	-0.00134	0.00169	0.351	-0.0905	5	AHRR
cg09084391	-0.00638	-0.0104	0.0492	0.118	-0.253	5	AHRR
cg12806681	-0.00461	-0.0117	0.0808	0.0271	-0.377	5	AHRR
cg03991871	-0.00475	-0.0134	0.0551	0.0387	-0.488	5	AHRR
cg23916896	-0.00993	-0.00952	0.00461	0.118	-0.529	5	AHRR
cg11902777	-0.0063	-0.00973	0.0311	0.0693	-0.505	5	AHRR
cg01899089	-0.00195	-0.0032	0.163	0.218	-0.19	5	AHRR
cg23576855	-0.0159	-0.0116	9.81e-08	0.247	-1	5	AHRR
cg05575921	-0.0432	-0.0178	< 2e-16	0.0851	-2.38	5	AHRR
cg22356527	0.00505	-0.00131	0.00112	0.589	0.13	5	AHRR
cg26703534	-0.00654	-0.00134	2.61e-07	0.57	-0.339	5	AHRR
cg01097768	-0.0037	7.98e-06	0.00161	0.996	-0.118	5	AHRR
cg14817490	-0.00751	-0.0143	0.00444	0.0124	-0.485	5	AHRR
cg17287155	-0.00825	-0.00722	0.000561	0.0743	-0.311	5	AHRR
cg04551776	-0.00558	-0.00403	0.000291	0.145	-0.216	5	AHRR
cg25648203	-0.0104	-0.00648	1.75e-07	0.102	-0.413	5	AHRR
cg16219322	-0.00458	-0.00231	0.000846	0.282	-0.105	5	AHRR
cg21161138	-0.0109	-0.00739	8.01e-09	0.0369	-0.472	5	AHRR
cg03604011	0.0114	0.0184	0.00284	0.00852	0.534	5	AHRR
cg24090911	-0.00721	-0.00431	0.000391	0.184	-0.238	5	AHRR
cg02385153	0.00478	0.00451	0.014	0.132	0.116	5	AHRR
cg11557553	0.00195	0.00238	0.0977	0.204	0.103	5	AHRR
cg22937882	0.00314	0.00122	0.0317	0.586	0.0932	5	AHRR
cg00976097	0.00928	0.0156	0.104	0.313	0.581	5	AHRR
cg26529655	-0.00179	-3.92e-05	0.157	0.984	-0.116	5	AHRR
cg26850624	0.00193	0.00958	0.347	0.0494	0.246	5	AHRR
cg10841124	0.00179	0.0112	0.432	0.00313	0.165	5	AHRR
cg03999941	-0.00133	-0.00515	0.523	0.156	-0.143	5	5p15.33
cg21747070	-0.000101	0.00442	0.951	0.24	-0.156	5	5p15.33
cg10179300	-0.00499	0.000364	0.0164	0.925	-0.154	5	TRIO
cg13039251	0.00272	0.0104	0.233	0.015	0.273	5	PDZD2
cg11197630	-0.00504	-0.000398	0.0474	0.919	-0.135	5	5q11.2
cg06433467	-0.00622	0.00513	0.0706	0.435	-0.236	5	5q13.1
cg05673882	-0.000534	-0.000203	0.795	0.963	-0.22	5	POLK
cg08595501	-0.000804	-0.00644	0.744	0.096	-0.144	5	IQGAP2
cg10874644	-0.00482	0.0133	0.0964	0.0126	0.175	5	5q14.3
cg01272202	-0.0041	-0.00146	0.012	0.603	-0.113	5	MCC
cg08266095	-0.00333	-0.00268	0.103	0.53	-0.151	5	5q23.2
cg04704634	0.000865	-0.000627	0.542	0.793	0.0955	5	IL3
cg11225089	0.0014	-0.00105	0.276	0.601	0.0855	5	5q31.1
cg23233742	-0.00179	0.00225	0.228	0.433	-0.112	5	5q31.2
cg10678215	0.00544	-8.85e-06	0.0109	0.998	0.117	5	HMHB1
cg09560590	0.00494	0.00118	0.00165	0.71	0.132	5	HMHB1
cg04225775	0.00597	7e-05	0.000303	0.983	0.136	5	HMHB1
cg02228160	0.005	0.0017	0.00126	0.572	0.14	5	HMHB1
cg14580211	-0.00324	-0.0064	0.0438	0.0517	-0.241	5	C5orf62
cg17668731	0.00137	-0.00214	0.153	0.143	0.0663	5	CCNJL
cg27310319	0.00151	-0.00401	0.373	0.133	0.121	5	GABRB2
cg24698211	-0.0044	-0.000858	0.00443	0.772	-0.115	5	FGF18
cg17038235	0.000663	0.00081	0.617	0.749	0.103	5	ERGIC1
cg12513616	-0.0032	0.00184	0.0296	0.531	-0.149	5	5q35.3
cg12619504	-0.0045	-0.000125	0.000822	0.966	-0.112	5	SQSTM1
cg26060489	0.000709	-0.00127	0.482	0.405	0.078	6	6p25.3
cg01882991	-0.00519	-6.15e-05	0.00044	0.984	-0.123	6	6p25.1
cg07090714	-0.00266	-0.00482	0.126	0.194	-0.165	6	6p25.1
cg08757670	0.000737	-0.00125	0.514	0.483	0.0668	6	JARID2
cg12423733	0.00762	0.00454	0.0251	0.479	0.254	6	MAS1L
cg20103692	0.00283	-0.00427	0.155	0.189	0.118	6	MAS1L
cg25730428	0.00216	0.00364	0.148	0.253	0.131	6	MAS1L
cg06126421	-0.00616	-0.0119	0.00816	0.0316	-0.638	6	6p21.33
cg14753356	-0.00204	-0.00565	0.143	0.0167	-0.229	6	6p21.33
cg24859433	-0.00539	-0.00631	0.00484	0.0896	-0.298	6	6p21.33
cg15342087	-0.00468	-0.00739	0.0167	0.0562	-0.347	6	6p21.33
cg23781467	-0.000888	0.00298	0.446	0.182	0.087	6	VARS
cg05302489	-0.00315	0.004	0.178	0.334	0.167	6	VARS
cg04368724	-7.84e-05	0.00461	0.972	0.245	0.141	6	VARS
cg04018738	-0.00255	0.00686	0.457	0.341	0.296	6	VARS
cg17619755	-0.00147	0.0075	0.502	0.1	0.194	6	VARS
cg02980249	0.000413	-0.000537	0.732	0.814	0.0882	6	VARS
cg08899667	-0.00109	0.00172	0.413	0.504	0.123	6	VARS
cg10807309	-0.000627	0.00288	0.691	0.422	0.141	6	VARS
cg08386009	-0.00142	-0.000665	0.114	0.635	-0.0591	6	ATF6B
cg23565821	-0.00261	0.00193	0.0561	0.4	-0.0952	6	CUTA
cg15474579	-0.00143	-0.00352	0.285	0.152	-0.121	6	CDKN1A
cg18900812	-0.00551	-0.00488	0.0173	0.156	-0.158	6	CDKN1A
cg03957124	-0.00025	0.000549	0.837	0.784	-0.0648	6	6p21.2
cg08666707	-0.000967	0.00197	0.383	0.274	-0.0794	6	6p21.1
cg04517079	-0.00328	0.0018	0.00651	0.489	-0.119	6	FOXP4
cg26701785	0.00512	0.00675	0.197	0.45	0.397	6	SYNJ2
cg10251229	0.00111	-0.0031	0.405	0.185	0.0921	7	PRKAR1B
cg26669717	-0.00199	-5.7e-06	0.0619	0.997	-0.0711	7	PRKAR1B
cg17551891	-0.00364	-0.00158	0.149	0.762	-0.217	7	MAD1L1
cg09658497	-0.00575	-0.00715	0.125	0.428	-0.393	7	GNA12
cg19717773	-0.00301	-0.00604	0.27	0.397	-0.343	7	GNA12
cg18446336	-0.00219	-0.00276	0.268	0.583	-0.206	7	GNA12
cg18961281	0.00113	0.00317	0.321	0.0724	0.0796	7	CARD11
cg09022230	-0.00536	-0.00589	0.000207	0.0286	-0.189	7	TNRC18
cg04907244	0.000207	-0.00134	0.934	0.799	-0.183	7	SNORD93
cg22407942	-0.00118	-0.000818	0.542	0.863	-0.169	7	SNORD93
cg02451831	-0.00699	-0.00285	3.05e-05	0.334	-0.174	7	KIAA0087
cg19816811	-0.0039	-0.00513	0.0248	0.231	-0.151	7	HOXA6
cg16880946	-0.00362	-0.00326	0.00831	0.396	-0.144	7	HOXA6
cg25727671	-0.00956	-0.00114	0.000362	0.784	-0.164	7	HOXA7
cg08396193	-0.00599	-0.000997	0.00295	0.759	-0.168	7	HOXA7
cg24389054	-0.00774	-0.00884	0.000149	0.0195	-0.178	7	HOXA7
cg08972170	0.00342	0.00153	0.096	0.674	0.189	7	C7orf41
cg19089201	0.00146	0.0266	0.76	0.0068	0.555	7	MYO1G
cg22132788	0.00785	0.0397	0.188	0.00371	0.975	7	MYO1G
cg04180046	0.000982	0.0101	0.591	0.013	0.223	7	MYO1G
cg12803068	0.0027	0.0267	0.473	0.00296	0.618	7	MYO1G
cg07826859	-0.00148	-0.00139	0.218	0.498	-0.142	7	MYO1G
cg03440944	-0.000388	-0.00058	0.811	0.823	-0.141	7	C7orf40
cg19956914	0.00198	0.00949	0.241	0.0372	0.171	7	SUMF2
cg26790897	0.0014	0.00032	0.39	0.906	0.119	7	SUMF2
cg10691866	-0.00235	0.00158	0.176	0.726	-0.149	7	TPST1
cg07413467	0.00104	0.0029	0.599	0.514	0.141	7	CDK6
cg06688763	0.00262	0.00952	0.423	0.243	0.286	7	CDK6
cg08038054	0.000703	0.0064	0.698	0.0406	0.14	7	GNG11
cg09762515	0.000718	0.000374	0.646	0.878	0.109	7	CUX1
cg15600935	0.00252	0.00711	0.197	0.0149	0.145	7	CUX1
cg14012925	0.000919	0.00399	0.563	0.152	0.162	7	CUX1
cg27405731	0.00182	0.000194	0.294	0.951	0.138	7	CUX1
cg19798735	-0.0044	-0.00203	0.0408	0.535	-0.216	7	IMMP2L
cg25748521	-0.000385	-0.00028	0.742	0.878	-0.0852	7	HIPK2
cg21322436	-0.00535	-0.00514	0.00484	0.0942	-0.294	7	CNTNAP2
cg25949550	-0.00611	-0.00873	0.000593	0.00921	-0.269	7	CNTNAP2
cg11207515	-0.000379	-0.0102	0.872	0.0191	0.268	7	CNTNAP2
cg15700587	0.00293	-1.36e-05	0.0412	0.995	0.0833	7	MIR548I4
cg17372101	0.00208	0.012	0.257	0.000714	0.155	7	CNTNAP2
cg24931658	-0.00295	-0.000349	0.0134	0.864	-0.128	8	EPB49
cg08149865	-0.00342	0.00051	0.00343	0.82	-0.148	8	EPB49
cg24540678	-0.00153	-0.00671	0.356	0.0278	-0.147	8	8p21.1
cg13518625	-0.00949	-0.00957	0.0445	0.215	-0.29	8	8p12
cg14089503	-0.00604	0.00217	0.00228	0.568	-0.135	8	RAB11FIP1
cg19589396	-0.00315	-0.00023	0.0682	0.946	-0.138	8	8q22.3
cg01873977	-0.00472	0.0034	0.0263	0.402	-0.13	8	MTSS1
cg24838345	-0.00534	-0.00331	0.0573	0.499	-0.244	8	MTSS1
cg25305703	-0.00615	-0.00384	0.0143	0.413	-0.25	8	8q24.21
cg12075928	-0.00589	-0.00835	0.00744	0.0187	-0.244	8	PTK2
cg12873476	-0.00324	0.000442	0.0725	0.915	-0.165	8	8q24.3
cg26361535	-0.0059	-0.0018	0.00167	0.692	-0.268	8	ZC3H3
cg03345925	8.41e-05	0.00358	0.953	0.165	0.102	8	ZC3H3
cg13787850	-0.000144	-0.00645	0.94	0.114	-0.149	9	9q31.1
cg01692968	-0.00398	0.000609	0.0462	0.849	-0.244	9	9q31.2
cg14142087	0.000568	-0.000734	0.614	0.74	0.0818	9	9q31.3
cg13418576	-0.00415	-0.00641	0.0182	0.0237	-0.124	9	9q33.3
cg13582060	-0.00226	5.77e-05	0.477	0.993	-0.21	9	NEK6
cg05517711	0.000168	0.00103	0.852	0.499	-0.0585	9	ST6GALNAC6
cg07954423	-0.0025	0.000411	0.24	0.908	-0.145	9	FAM102A
cg14264316	-0.000747	-0.00359	0.568	0.0714	-0.0979	9	9q34.2
cg13543915	-0.000147	-0.00345	0.888	0.0591	-0.0748	9	9q34.2
cg13784312	-0.0132	-0.00645	0.0402	0.501	-0.287	9	RAPGEF1
cg02257517	-0.000126	0.000162	0.903	0.93	0.0904	9	SLC2A6
cg14120703	-0.00143	-0.00102	0.121	0.499	-0.0658	9	NOTCH1
cg14435720	-0.00641	-0.00215	0.0926	0.733	-0.235	9	EGFL7
cg00563932	-0.000833	0.000794	0.462	0.69	0.0836	9	PTGDS
cg22539182	0.00234	-0.000352	0.0491	0.895	0.111	10	10p15.3
cg11430077	-0.0042	0.00477	0.0987	0.277	-0.189	10	GATA3
cg04813697	-0.00148	-0.00153	0.423	0.67	-0.14	10	PIP4K2A
cg25212025	-0.0029	0.000574	0.0983	0.884	-0.176	10	PARD3
cg09848445	-0.00734	-0.00791	0.0498	0.175	-0.229	10	RET
cg25953130	-0.00605	-0.00156	0.0123	0.718	-0.2	10	ARID5B
cg20684110	-0.00717	0.0031	0.00039	0.494	-0.162	10	ADO
cg01005506	-0.00284	0.000986	0.0458	0.782	-0.111	10	ADO
cg12474798	-0.00475	0.00514	0.0335	0.336	-0.192	10	ADO
cg00210249	0.00325	0.00545	0.126	0.175	0.159	10	HK1
cg10750182	-0.00378	-0.00289	4.2e-05	0.0533	-0.127	10	C10orf105
cg12147622	-0.00444	0.00228	0.00747	0.43	-0.135	10	10q22.2
cg01839993	-0.00535	-0.00657	0.000196	0.0438	-0.119	10	DDIT4
cg10592592	-0.00486	-0.00638	0.00486	0.0995	-0.119	10	DDIT4
cg04858631	-0.00442	-0.00385	0.0211	0.193	-0.138	10	DDIT4
cg22998476	-0.00268	-0.004	0.0727	0.157	-0.103	10	10q22.2
cg02743070	-0.00456	-0.000468	2.3e-05	0.78	-0.0871	10	ZMIZ1
cg03450842	-0.00454	-0.00207	5.93e-05	0.301	-0.152	10	ZMIZ1
cg18295744	-0.000698	-0.000951	0.513	0.583	-0.0668	10	ZMIZ1
cg22845855	-0.00329	0.00435	0.155	0.286	-0.141	10	MYOF
cg27312979	1.73e-05	0.0164	0.993	0.00135	0.311	10	SORBS1
cg25421530	-0.000343	0.00908	0.873	0.0126	0.139	10	SORBS1
cg17333042	-0.00397	0.00168	0.000728	0.439	-0.0823	10	KAZALD1
cg09701700	-0.00107	0.00189	0.447	0.54	-0.115	10	MIR146B
cg05329352	-0.00181	0.000181	0.273	0.961	-0.206	10	ADRA2A
cg14165660	0.00296	0.000841	0.0473	0.738	0.111	10	10q25.2
cg15806304	-0.000245	-0.00225	0.856	0.366	0.102	10	SLC18A2
cg12729894	-0.00133	-0.000294	0.291	0.89	-0.0805	11	HCCA2
cg04258133	0.00175	-0.00198	0.408	0.595	0.193	11	TNNT3
cg13428066	0.00213	-0.0038	0.106	0.0783	0.0857	11	KCNQ1
cg01744331	-0.01	0.00139	0.00672	0.823	-0.361	11	KCNQ1OT1
cg07123182	-0.00854	-0.00344	0.0181	0.574	-0.357	11	KCNQ1OT1
cg16556677	-0.00429	-0.00157	0.00517	0.551	-0.123	11	KCNQ1OT1
cg26963277	-0.00691	-0.00361	0.0103	0.527	-0.402	11	KCNQ1OT1
cg24497361	-0.00195	0.000901	0.0989	0.683	-0.085	11	RHOG
cg03220447	-0.00155	-0.00305	0.177	0.0946	-0.0742	11	NAV2
cg04039799	-0.00287	-0.00167	0.00875	0.367	-0.0694	11	NAV2
cg01481251	-0.0102	0.000824	0.000121	0.856	-0.224	11	11p13
cg09197783	-0.0035	-0.00552	0.0108	0.0198	-0.115	11	SLC43A3
cg16611234	0.00148	-0.0165	0.539	0.000741	-0.234	11	11q12.1
cg19254163	-0.00465	-0.000246	0.000168	0.909	-0.121	11	GPR44
cg07029024	-0.00109	-0.00393	0.527	0.195	0.124	11	11q13.1
cg04383058	-0.00256	-0.000289	0.0962	0.906	-0.118	11	PITPNM1
cg21611682	-0.00491	-0.00135	6.35e-06	0.514	-0.189	11	LRP5
cg10420527	-0.0019	-0.00124	0.0358	0.452	-0.0857	11	LRP5
cg09578155	-0.00196	0.00135	0.0103	0.279	-0.0736	11	LRP5
cg14624207	-0.00352	-0.00224	0.00194	0.264	-0.136	11	LRP5
cg11263997	0.000324	-0.000489	0.893	0.904	0.185	11	CTTN
cg01901332	-0.00352	-0.00351	0.0224	0.291	-0.198	11	ARRB1
cg10788371	-0.00432	-0.000604	0.00282	0.842	-0.143	11	LRRC32
cg07202214	-0.00158	-0.00223	0.3	0.437	-0.0991	11	LRRC32
cg19918734	-0.000386	-0.00677	0.786	0.00447	-0.0895	11	ME3
cg11660018	-0.00521	-0.00493	5.94e-05	0.0783	-0.233	11	PRSS23
cg23771366	-0.00562	-0.00532	0.000104	0.0904	-0.241	11	PRSS23
cg23351584	-0.000907	-0.00553	0.565	0.0214	-0.154	11	PRSS23
cg01439566	0.000675	-5.44e-05	0.548	0.976	0.0924	11	ZBTB16
cg10827488	0.00215	-0.00495	0.0917	0.0206	0.105	11	ZBTB16
cg01218206	0.00221	0.00131	0.184	0.625	-0.113	11	SIK3
cg03234777	0.000333	-0.0117	0.881	0.004	-0.14	11	AMICA1
cg20483374	0.00148	-0.00229	0.181	0.195	0.073	11	C1QTNF5
cg16983588	-0.000649	0.00353	0.732	0.351	0.167	11	PRDM10
cg26282236	0.00378	0.00382	0.0178	0.318	0.134	12	RAD52
cg10520740	-0.00225	0.000582	0.0215	0.72	-0.0925	12	CACNA2D4
cg02375409	0.000306	0.0007	0.855	0.842	0.115	12	FGF23
cg07178945	0.00196	0.00249	0.217	0.477	0.159	12	FGF23
cg23219570	0.00288	0.00261	0.0405	0.333	0.109	12	FGF23
cg07986378	-0.00738	-5.1e-05	0.000339	0.988	-0.208	12	ETV6
cg27178191	-0.00125	0.00124	0.188	0.454	0.0623	12	SLC4A8
cg03348792	-0.00103	0.000669	0.509	0.813	0.0907	12	KRT1
cg13937905	-0.00307	-0.000657	0.234	0.894	-0.258	12	RARG
cg10592478	-0.00131	-0.00396	0.569	0.264	-0.151	12	RARG
cg01856529	-0.00302	-8.7e-05	0.0698	0.975	-0.101	12	CBX5
cg02583484	-0.00373	-0.00132	0.00465	0.668	-0.15	12	HNRNPA1
cg26477856	-0.00132	0.00131	0.187	0.401	-0.0626	12	DGKA
cg22876908	-0.00168	0.000303	0.129	0.873	-0.0746	12	DGKA
cg16834726	0.00125	-0.00332	0.296	0.0683	0.0819	12	DCTN2
cg01668352	-0.00194	-0.00345	0.202	0.122	-0.102	12	SRGAP1
cg26995224	-0.00529	0.00406	0.00273	0.403	-0.181	12	KDM2B
cg05957567	0.000803	0.00414	0.508	0.0594	0.0955	12	BCL7A
cg05677062	-0.00348	-0.00518	0.0653	0.143	-0.129	12	SETD8
cg19888787	0.00188	-0.00813	0.566	0.102	-0.187	12	UBC
cg09717146	0.000568	0.00192	0.713	0.425	0.113	12	12q24.33
cg14563949	0.00139	-0.00403	0.154	0.00819	0.0722	12	12q24.33
cg00893603	-0.0011	-0.00367	0.654	0.565	-0.23	13	ATP8A2
cg06394460	-0.00366	0.000797	0.195	0.868	-0.178	13	LNX2
cg12836863	0.00126	-0.00243	0.35	0.259	0.0912	13	BRCA2
cg09716613	0.00494	-0.00146	0.00242	0.64	0.118	13	N4BP2L1
cg02101876	0.00341	0.00218	0.167	0.584	0.135	13	13q14.11
cg06648759	0.000732	0.000624	0.606	0.807	0.0939	13	13q14.11
cg02985540	-0.00242	-0.00203	0.0764	0.436	-0.0997	13	13q14.2
cg03646329	-0.00459	-0.00283	0.162	0.622	-0.243	13	LPAR6
cg02013841	-0.00162	-0.00374	0.491	0.29	-0.156	13	13q14.2
cg27467282	0.000958	0.00338	0.573	0.238	0.157	13	13q14.3
cg23126342	-0.00454	0.000484	0.105	0.932	0.211	13	PCDH9
cg14675361	-0.000582	0.00393	0.813	0.382	0.163	13	LMO7
cg19211853	-0.00233	0.0045	0.695	0.657	-0.323	13	RBM26
cg16969872	-0.00283	-0.000457	0.114	0.891	-0.135	13	RBM26
cg02547394	0.00207	-0.000813	0.334	0.808	0.172	13	SOX1
cg12758082	0.00139	-0.00109	0.136	0.46	0.0572	13	ATP11A
cg06885459	0.00152	0.00232	0.34	0.474	0.119	13	MCF2L
cg01435643	-0.000143	0.00651	0.955	0.225	0.193	13	MCF2L
cg24681208	0.00247	-0.00274	0.0112	0.0743	0.0689	14	REM2
cg04573702	-0.00193	-0.0032	0.105	0.103	-0.0762	14	MYH6
cg26196424	-0.0042	-0.00217	0.0274	0.502	-0.13	14	C14orf37
cg01731783	-0.00186	-0.000454	0.0275	0.732	-0.0821	14	C14orf43
cg22851561	-0.00401	-0.00139	0.00155	0.489	-0.148	14	C14orf43
cg16398761	-0.00302	-0.000393	0.362	0.94	-0.277	14	C14orf43
cg24996979	-0.00204	-0.00323	0.119	0.141	-0.131	14	C14orf43
cg10919522	-0.00117	0.000683	0.52	0.823	-0.185	14	C14orf43
cg03519879	-0.00239	-0.00134	0.0141	0.447	-0.0762	14	C14orf43
cg13976502	-0.00124	0.00214	0.216	0.188	-0.0814	14	C14orf43
cg16702313	-0.00122	-0.000925	0.208	0.525	-0.0748	14	C14orf43
cg13038618	-0.00171	-0.00121	0.362	0.714	-0.171	14	14q24.3
cg10825315	0.00561	0.00451	0.000569	0.0878	0.117	14	TSHR
cg13525276	0.00815	0.00473	4.76e-05	0.168	0.188	14	TSHR
cg18625627	0.00846	0.00439	3.17e-05	0.208	0.185	14	TSHR
cg05875421	-0.000684	-0.00164	0.677	0.526	-0.181	14	GPR68
cg07063068	0.000757	-0.00507	0.812	0.327	-0.18	14	GPR68
cg10814005	-0.000383	-0.00572	0.847	0.0813	-0.206	14	GPR68
cg20303561	-0.00102	-0.00553	0.552	0.0956	-0.113	14	CCDC88C
cg05284742	-0.00361	-0.00389	0.00178	0.0568	-0.177	14	ITPK1
cg09247392	-0.000388	-0.0021	0.726	0.242	-0.0822	14	ASB2
cg20902353	-0.00164	-0.000364	0.0865	0.828	-0.0648	14	ASB2
cg06819357	0.00247	0.00248	0.17	0.467	0.135	14	TECPR2
cg26242531	0.00292	0.00473	0.0261	0.0582	0.144	14	ZFYVE21
cg14977938	0.0024	0.00422	0.122	0.148	0.164	14	ZFYVE21
cg19838043	0.00157	0.0065	0.318	0.0501	0.119	14	ZFYVE21
cg18991417	0.00209	0.000324	0.15	0.902	0.0992	14	14q32.33
cg01836137	1.52e-05	0.00229	0.991	0.42	0.123	14	INF2
cg13578465	0.00174	0.00868	0.425	0.165	0.254	14	INF2
cg27286011	-0.00162	0.0047	0.268	0.107	0.115	14	INF2
cg11730703	-0.00181	0.00962	0.419	0.0447	0.221	14	INF2
cg26151910	-0.00261	-0.00317	0.159	0.271	-0.134	14	ADSSL1
cg00808648	0.00231	-0.00238	0.0278	0.132	0.0796	14	PACS2
cg01513913	-0.00472	-0.00155	3.25e-05	0.52	-0.109	14	14q32.33
cg13074055	-0.0117	-0.00378	0.00109	0.542	-0.237	14	14q32.33
cg23594345	-0.00968	-0.000149	6.14e-05	0.973	-0.199	14	14q32.33
cg01208318	-0.00863	-0.000963	4.21e-05	0.827	-0.218	14	14q32.33
cg19847577	0.00425	0.000879	0.00529	0.797	0.114	15	APBA2
cg25292882	-0.00678	-0.00168	0.00292	0.633	-0.133	15	15q14
cg03316752	-0.00289	0.00278	0.188	0.4	-0.151	15	FSIP1
cg20059928	-0.00331	-0.00178	0.0344	0.69	-0.231	15	15q15.1
cg26844633	-0.00342	-0.00491	0.139	0.187	-0.174	15	15q15.1
cg07306253	0.00109	-0.00244	0.329	0.163	0.0726	15	DNAJC17
cg23198793	0.00335	0.00217	0.0318	0.432	0.123	15	CAPN3
cg15022400	-0.000538	-0.003	0.747	0.348	-0.107	15	TRIM69
cg27332104	0.00233	0.00138	0.0874	0.552	0.125	15	15q21.2
cg10403394	0.000968	-0.0082	0.726	0.253	0.246	15	TPM1
cg19459791	0.00145	0.00382	0.429	0.264	0.142	15	15q22.31
cg03489965	0.00676	0.00315	0.00109	0.436	0.141	15	LOC390594
cg06369322	-0.0035	0.00325	0.00111	0.0964	-0.0812	15	CCDC33
cg18335991	-0.00291	0.000546	0.0364	0.813	-0.119	15	SEMA7A
cg00310412	-0.00342	-0.00351	0.00317	0.191	-0.144	15	SEMA7A
cg11152412	-0.00217	-0.00509	0.237	0.083	-0.129	15	EDC3
cg12101586	-0.000876	-0.00609	0.768	0.338	-0.229	15	CYP1A1
cg18092474	-0.000163	-0.01	0.948	0.093	-0.211	15	CYP1A1
cg23161492	-0.00755	-0.0091	4.46e-05	0.0395	-0.273	15	ANPEP
cg05194346	0.00231	0.00529	0.237	0.188	0.198	15	15q26.3
cg03004371	0.000662	0.00491	0.786	0.34	0.197	15	ALDH1A3
cg03660377	-0.00467	-0.00338	0.1	0.517	-0.196	16	AXIN1
cg09465703	-0.00603	-0.00204	0.0901	0.769	-0.252	16	JMJD8
cg01207684	-0.00763	0.00431	0.0112	0.468	-0.271	16	ADCY9
cg08118908	0.00202	0.00121	0.388	0.75	0.171	16	NDE1
cg06321596	-0.00262	-0.000415	0.173	0.901	-0.128	16	XYLT1
cg04359840	-0.00264	-7.91e-05	0.0738	0.976	-0.115	16	XYLT1
cg09099830	-0.00334	0.00616	0.0205	0.0463	-0.204	16	ITGAL
cg16391678	-0.00285	-0.000776	0.0186	0.685	-0.143	16	ITGAL
cg04716530	-0.00239	0.000508	0.0945	0.827	-0.141	16	ITGAL
cg16519923	-0.00275	-0.00115	0.0335	0.575	-0.136	16	ITGAL
cg06235438	-0.00219	-4.4e-05	0.135	0.985	-0.131	16	ITGAL
cg06972908	-0.00136	-0.00232	0.287	0.246	-0.113	16	ITGAL
cg07069636	-0.00293	0.000201	0.008	0.925	-0.0805	16	16p11.2
cg11824827	0.00024	0.00217	0.871	0.462	0.1	16	ZNF668
cg10380221	-0.000931	-0.000568	0.582	0.891	0.126	16	ZNF668
cg04701628	0.000469	-0.0016	0.636	0.308	0.0693	16	16p11.2
cg13247990	-0.000721	-0.00267	0.466	0.0889	0.0693	16	MYLK3
cg01951879	0.00348	-0.00236	0.102	0.524	0.145	16	16q12.2
cg09109520	-0.00212	0.00638	0.287	0.149	0.149	16	GPR56
cg13500388	-0.00627	-0.00277	6.18e-06	0.216	-0.116	16	CBFB
cg05969150	0.000614	0.000421	0.53	0.815	0.0839	16	ZFHX3
cg27262054	-0.00418	-0.000197	0.00994	0.953	-0.161	16	ZFHX3
cg05183538	0.00358	0.00246	0.112	0.522	0.181	16	ZFPM1
cg01062937	0.00222	0.00134	0.0178	0.394	0.0712	16	ZFPM1
cg18404811	0.00412	-0.00158	0.00285	0.479	0.0843	17	17p13.3
cg25212453	-0.00711	-0.00626	0.00913	0.186	-0.262	17	SLC43A2
cg21949830	-0.00226	-0.00461	0.342	0.236	-0.173	17	SLC43A2
cg24173182	0.0033	-0.00183	0.0468	0.524	0.137	17	HIC1
cg00911794	0.00323	-0.00625	0.123	0.0925	0.2	17	HIC1
cg11690578	-0.0035	0.00196	0.0646	0.564	-0.124	17	SMTNL2
cg04521626	0.00286	-0.002	0.00603	0.242	0.0752	17	PLD2
cg20438687	-0.00321	-0.00262	0.0446	0.385	-0.112	17	MINK1
cg04970434	0.00183	0.00222	0.208	0.397	0.103	17	GP1BA
cg09975715	0.0042	-0.0018	0.0138	0.508	0.105	17	MYH10
cg25921609	0.00389	-0.00203	0.0347	0.523	0.136	17	MYH10
cg05460226	-0.00523	-0.00373	0.00214	0.189	-0.15	17	PIK3R5
cg23842572	0.00211	0.00378	0.156	0.138	0.118	17	MPRIP
cg09607043	0.00335	0.00103	0.0911	0.746	0.13	17	17p11.2
cg01429256	0.000265	-0.00139	0.667	0.135	0.0495	17	RAI1
cg05508862	-0.000803	0.000741	0.424	0.725	0.0832	17	SLC5A10
cg13832201	-0.00405	-0.00115	0.00285	0.667	-0.107	17	MAPK7
cg16062877	0.000229	-0.00187	0.801	0.196	-0.0732	17	KSR1
cg19572487	-0.00471	-0.00293	0.0123	0.404	-0.313	17	RARA
cg26878655	-0.00119	-0.000473	0.428	0.841	-0.0953	17	RARA
cg11094248	-0.00143	-0.00577	0.179	0.000451	-0.0875	17	RARA
cg16276850	0.00142	-0.00446	0.156	0.00498	0.0866	17	RARA
cg05824218	0.00138	-0.000438	0.142	0.777	0.0995	17	RARA
cg10062919	-0.00341	-0.00141	1.84e-05	0.315	-0.0887	17	RARA
cg04956244	0.00181	4.54e-05	0.0436	0.975	0.0865	17	RARA
cg16255816	-0.000474	0.00016	0.765	0.961	-0.116	17	HAP1
cg20810975	0.00112	-0.00168	0.244	0.247	0.0843	17	ITGA2B
cg25809905	0.00358	0.00316	0.0569	0.478	0.185	17	ITGA2B
cg23673974	0.00146	0.00213	0.198	0.234	0.0687	17	TBKBP1
cg19325791	0.00412	0.00151	0.0147	0.574	0.12	17	17q21.31
cg07465627	-0.00204	-0.00379	0.0951	0.0526	-0.113	17	STXBP4
cg00968616	0.0046	-0.00019	2.56e-05	0.91	0.0715	17	CUEDC1
cg15212295	-0.0021	-0.00318	0.181	0.224	-0.154	17	PRKCA
cg02186444	0.00114	-0.000227	0.346	0.923	0.114	17	ARMC7
cg07251887	-0.00311	-0.00147	0.00586	0.46	-0.134	17	LOC100130933
cg00871371	-0.000805	0.000155	0.459	0.933	-0.0742	17	2009-09-01
cg00324097	-0.00277	0.00155	0.00324	0.354	-0.075	17	2009-09-01
cg06513247	-0.00217	0.00266	0.0209	0.0868	-0.0696	17	2009-09-01
cg13020466	4.8e-05	0.000449	0.972	0.838	0.0904	17	PGS1
cg25512107	-0.00362	-0.00643	0.231	0.171	-0.22	17	RPTOR
cg18758622	0.0012	0.000107	0.237	0.948	0.0774	17	BAIAP2
cg04806562	0.00183	4.81e-05	0.048	0.976	0.0764	17	TEX19
cg06459104	-0.00304	-0.0164	0.218	0.0143	-0.222	18	EPB41L3
cg01017464	-0.000113	-0.00576	0.956	0.127	-0.146	18	SNORD58A
cg02775417	-0.00302	-0.00705	0.421	0.236	-0.231	19	FGF22
cg00073090	-0.0014	-0.00231	0.273	0.305	-0.168	19	19p13.3
cg02917867	0.00105	-0.00172	0.414	0.453	-0.091	19	19p13.3
cg15187398	-0.00226	-0.00214	0.189	0.571	-0.147	19	MOBKL2A
cg07381806	-0.00958	-0.00216	0.00254	0.677	-0.289	19	MOBKL2A
cg00378510	-0.00373	-0.00321	0.116	0.614	-0.284	19	LINGO3
cg01294327	-0.0065	0.000317	0.00166	0.96	-0.28	19	LINGO3
cg21869609	-0.0078	0.0016	0.0023	0.849	-0.341	19	LINGO3
cg00835193	-0.00524	5.32e-05	0.0204	0.991	-0.18	19	LINGO3
cg14074174	-0.00138	-0.00344	0.183	0.121	-0.0844	19	SNAPC2
cg11621113	-0.00288	-0.00112	0.0327	0.64	-0.0954	19	MORG1
cg17971600	0.000287	-5.71e-05	0.667	0.955	0.0436	19	RASAL3
cg04324758	-0.00193	0.00704	0.544	0.166	-0.288	19	KLF2
cg05906166	-0.00383	0.00235	0.14	0.708	-0.238	19	KLF2
cg11390978	-0.00572	-0.00253	0.109	0.663	-0.286	19	SIN3B
cg14712058	-0.00327	0.00451	0.0733	0.195	-0.206	19	SIN3B
cg03636183	-0.00968	-0.00795	1.8e-06	0.118	-0.663	19	F2RL3
cg15159987	-0.00566	0.0022	3.7e-06	0.297	-0.166	19	CPAMD8
cg23973524	0.00414	0.0053	0.0116	0.124	0.226	19	CRTC1
cg21473814	0.00735	0.004	3.83e-05	0.216	0.193	19	CRTC1
cg06151964	0.00121	-0.00126	0.224	0.418	0.0736	19	HPN
cg11902728	0.000392	0.00137	0.75	0.524	0.13	19	MAG
cg12406027	-0.00421	-0.00114	0.00034	0.634	-0.0875	19	PAK4
cg12076915	-0.00118	-0.00319	0.475	0.434	-0.135	19	19q13.2
cg11666770	-0.00433	-0.00849	0.176	0.361	-0.497	19	19q13.2
cg00533649	-0.00113	-0.00257	0.327	0.32	-0.122	19	19q13.2
cg07626482	-0.000363	-0.00312	0.765	0.243	-0.0955	19	SLC1A5
cg19046189	0.00176	-0.000622	0.0342	0.648	0.061	19	HSD17B14
cg03707168	-0.00333	-0.00969	0.0601	0.00335	-0.195	19	PPP1R15A
cg11701312	-0.00209	-0.000345	0.0263	0.857	-0.0719	19	RPS5
cg11436113	-0.00191	0.00169	0.122	0.43	-0.0961	20	20p11.23
cg16201146	-0.00247	0.00232	0.0796	0.33	-0.107	20	20p11.23
cg20244340	-0.00129	0.00393	0.441	0.31	-0.213	20	SLC24A3
cg00699986	0.00173	-0.00375	0.205	0.0777	0.0904	20	VSX1
cg13127741	-0.00248	0.00246	0.0836	0.353	-0.0924	20	COMMD7
cg19593285	-0.00348	-0.00307	0.0714	0.345	-0.182	20	E2F1
cg16151538	0.0016	-0.00239	0.203	0.226	0.0908	20	TRPC4AP
cg17566560	-0.00175	0.000481	0.211	0.817	-0.0842	20	DLGAP4
cg12303084	-0.00247	0.000888	0.0863	0.749	-0.133	20	ZMYND8
cg07339236	-0.00307	-0.00321	0.274	0.451	-0.335	20	ATP9A
cg16178855	-0.000121	-0.00073	0.906	0.682	0.0939	20	PMEPA1
cg22100563	0.00475	0.001	0.00724	0.716	0.123	20	TPD52L2
cg27598208	-0.00361	0.0026	0.0234	0.347	-0.113	20	TCEA2
cg00871610	-0.00213	-0.00372	0.162	0.197	-0.13	21	MIR802
cg06595162	-0.00357	-0.000682	0.0112	0.794	-0.117	21	NCRNA00114
cg15892280	-0.000123	-0.00188	0.883	0.158	-0.0638	21	ETS2
cg23110422	-0.0055	-0.00489	0.0476	0.316	-0.268	21	ETS2
cg26486070	-0.000228	0.000826	0.894	0.841	-0.128	22	GGT1
cg23441210	0.00158	0.00145	0.258	0.479	0.0898	22	FOXRED2
cg02532700	-0.00472	-0.00865	0.0388	0.106	-0.275	22	NCF4
cg02556928	-0.00206	-0.00845	0.292	0.0443	-0.147	22	CSF2RB
cg20066188	-0.00395	-0.00423	0.027	0.435	-0.238	22	CYTH4
cg01127300	-0.00172	0.00388	0.248	0.37	-0.195	22	22q13.1
cg04673446	0.00245	-0.0015	0.0289	0.391	0.075	22	MGAT3
cg26364091	-0.00284	0.000789	0.0166	0.722	-0.0961	22	CHADL
